# Supplementary material for: Single trial neuronal activity dynamics of attentional intensity in monkey visual area V4
Source: Nat Commun. 2021 Mar 31;12:2003. doi: 10.1038/s41467-021-22281-2 (PMC8012644; doi:10.1038/s41467-021-22281-2)
Supplement: Supplementary file 4 — Source Data [file 41467_2021_22281_MOESM4_ESM.xlsx]

## Sheet: Figure 2
Figure 2. Manipulation of attentional intensity using differential reward outcomes
Figure 2c. Attention operating characteristic (AOC) curve
		Behavioral sensitivity (d')									Behavioral criterion (c)
		Outside RF				Inside RF					Outside RF				Inside RF
		small RW block		large RW block		small RW block		large RW block			small RW block		large RW block		small RW block		large RW block
Session#	Monkey	mean	95% CI	mean	95% CI	mean	95% CI	mean	95% CI		mean	95% CI	mean	95% CI	mean	95% CI	mean	95% CI
1	P	1.0404	0.221	2.441	0.2821	1.1561	0.2293	2.3357	0.277		0.0793	-0.1129	-0.0381	-0.141	-0.2374	-0.1133	-0.1073	-0.1389
2	P	1.4823	0.2569	2.705	0.3117	1.4301	0.2547	2.6063	0.2941		-0.1717	-0.1264	-0.2066	-0.159	0.0827	-0.124	-0.0424	-0.148
3	P	1.703	0.2453	2.9355	0.3338	1.3634	0.25	2.6829	0.3061		-0.177	-0.1248	0.0276	-0.168	-0.5368	-0.1277	-0.0727	-0.1566
4	P	1.6228	0.318	2.8014	0.307	1.7574	0.3522	2.7728	0.2969		-0.3858	-0.1562	-0.0935	-0.1526	-0.6195	-0.1758	-0.0397	-0.15
5	P	1.8572	0.2185	2.617	0.239	1.9372	0.218	2.6187	0.2415		-0.3396	-0.1107	0.0007	-0.1182	-0.2798	-0.1071	-0.203	-0.1227
6	P	1.7062	0.2879	2.8013	0.304	2.0117	0.2743	3.023	0.3127		-0.7803	-0.1448	-0.2782	-0.153	-0.537	-0.1392	-0.1319	-0.1568
7	P	1.5342	0.2504	2.9714	0.3094	1.4791	0.2302	2.5886	0.2993		-0.5478	-0.1252	-0.2318	-0.1553	-0.4007	-0.1169	-0.389	-0.1485
8	P	0.9511	0.3718	1.6312	0.306	1.2941	0.3639	2.7003	0.416		-0.6248	-0.1897	-0.2233	-0.1543	-0.4152	-0.1854	-0.3432	-0.2096
9	P	1.5001	0.2601	2.6709	0.3609	1.6139	0.2556	2.4411	0.3534		-0.331	-0.1321	-0.2366	-0.1824	-0.2553	-0.1324	-0.3993	-0.179
10	S	1.3591	0.212	2.1827	0.2569	1.1537	0.2038	1.8387	0.2387		0.1046	-0.1057	-0.1806	-0.13	-0.2096	-0.1028	-0.0729	-0.1177
11	S	1.4912	0.2122	2.5638	0.2741	1.0555	0.2029	2.0243	0.2394		-0.0101	-0.106	0.0829	-0.1343	-0.1301	-0.1025	-0.0712	-0.1181
12	S	1.0743	0.3922	2.498	0.5251	1.3983	0.4117	2.2415	0.4886		-0.0858	-0.1935	0.0986	-0.2678	0.1425	-0.204	0.1608	-0.253
13	S	1.2551	0.2287	2.1549	0.2722	0.8418	0.2236	1.5104	0.2384		-0.0411	-0.1152	-0.1587	-0.1356	-0.0406	-0.1078	-0.1216	-0.1195
14	S	1.8484	0.2463	2.6336	0.295	1.3855	0.2261	2.582	0.2818		-0.2808	-0.1228	-0.1021	-0.1427	-0.2157	-0.111	-0.1032	-0.1428
15	S	1.8541	0.252	2.7963	0.2973	1.5864	0.2388	2.1678	0.2989		-0.3526	-0.1235	-0.1224	-0.1517	-0.3778	-0.1202	-0.591	-0.1458
16	S	2.1036	0.239	3.2506	0.3336	1.1823	0.2087	2.3617	0.2807		-0.1305	-0.1217	0.0849	-0.1683	-0.0545	-0.1036	-0.4093	-0.1396
17	S	1.6665	0.2416	2.4618	0.2978	1.4341	0.239	2.1429	0.2648		0.0462	-0.122	0.2383	-0.1476	-0.0828	-0.1163	0.1065	-0.135
18	S	1.7441	0.2514	2.8551	0.392	0.8845	0.2338	1.5821	0.2548		-0.2919	-0.1296	-0.5088	-0.1977	-0.4235	-0.1152	-0.445	-0.1285
19	S	2.1093	0.276	2.7333	0.3614	1.1139	0.2425	2.0963	0.3017		-0.0182	-0.1383	-0.1626	-0.1769	-0.0916	-0.118	-0.1928	-0.1526
20	S	1.4824	0.3263	2.7455	0.4268	1.2304	0.3141	2.2875	0.3761		-0.3349	-0.1647	-0.1283	-0.2119	-0.1347	-0.1552	0.0929	-0.1894
21	S	1.3307	0.29	2.5539	0.3694	1.0951	0.2896	2.4627	0.3728		-0.28	-0.1457	-0.1766	-0.1882	-0.4423	-0.1455	-0.2639	-0.1841
22	S	1.3151	0.2966	2.5542	0.3628	0.9559	0.2722	2.3345	0.3524		-0.3753	-0.1475	-0.1401	-0.187	-0.1575	-0.1366	-0.1773	-0.1744
23	S	1.5059	0.2389	2.5355	0.2761	1.2793	0.2164	2.05	0.2465		-0.4221	-0.1159	0.0471	-0.1392	0.0296	-0.1073	-0.062	-0.1204
24	S	1.0983	0.2158	1.7917	0.2378	1.045	0.2136	2.0433	0.25		0.1123	-0.1079	-0.0245	-0.1176	-0.042	-0.1045	0.1225	-0.1256
Figure 2d. Block averaged pupil area during pre-stimulus fixation and sample stimulus periods
	Normalized pupil area
	Fixation		Sample
Block#	small RW block	large RW block	small RW block	large RW block
1	1.498	1.5664	1.8379	1.8687
2	1.4608	1.6953	1.7856	2.0403
3	1.2673	1.4194	1.4968	1.6946
4	0.968	1.1489	1.2553	1.4914
5	0.7755	0.8916	0.9402	1.2302
6	0.6358	0.7317	0.7068	1.0794
7	0.5991	0.7246	0.6993	1.0407
8	0.5234	0.7113	0.6342	0.9789
9	0.5639	0.7272	0.5797	1.0156
10	1.2604	1.6442	1.6116	2.1499
11	1.1457	1.5086	1.4397	1.9733
12	1.1132	1.4559	1.2863	1.868
13	0.8684	1.2894	1.1858	1.7564
14	0.8072	1.0001	0.9727	1.4419
15	0.7667	0.9635	0.8276	1.4012
16	0.8571	0.8969	0.8757	1.256
17	0.704	1.0033	0.7071	1.384
18	1.4896	0.9808	1.829	1.3798
19	1.3211	1.6524	1.5747	2.1601
20	0.8363	1.5645	0.9334	2.0192
21	0.9255	1.3911	0.829	1.8168
22	0.8691	1.2024	0.7533	1.5121
23	0.8032	1.0487	0.7169	1.2967
24	0.7109	1.1182	0.6933	1.2711
25	0.7883	0.8943	0.6885	1.1166
26	0.858	0.849	0.7866	1.0259
27	1.2469	0.8568	1.748	0.9825
28	0.8137	1.5441	0.8942	2.1254
29	0.8008	1.4876	0.8419	2.0384
30	0.7533	1.0941	0.7498	1.4736
31	0.6707	0.9771	0.694	1.32
32	0.8227	0.8817	0.79	1.2791
33	1.5021	0.7836	1.9406	1.1176
34	1.3137	0.8415	1.6584	1.0958
35	1.2574	0.7809	1.4485	1.0487
36	1.076	0.8272	1.2524	1.0858
37	1.029	0.8013	1.1499	1.0336
38	1.0621	1.7756	1.1381	2.2731
39	0.8725	1.6236	0.9889	2.134
40	0.7985	1.5108	0.9012	2.002
41	0.8309	1.3416	0.899	1.7589
42	0.6796	1.1641	0.8431	1.5204
43	0.6548	1.062	0.7325	1.3462
44	0.6751	1.0972	0.7934	1.3287
45	0.9595	1.0305	0.8483	1.3426
46	1.2527	0.9193	1.793	1.2493
47	1.0151	0.8727	1.4262	1.1905
48	0.9662	0.8698	1.3142	1.213
49	0.9945	0.8775	1.2617	1.1883
50	1.0467	0.8814	1.2715	1.1287
51	1.1144	0.9357	1.31	1.0825
52	1.0266	1.4843	1.1799	2.1201
53	0.8336	1.4012	1.0276	2.013
54	0.7324	1.3274	0.8571	1.8882
55	0.7904	1.2044	0.9741	1.7255
56	1.0236	1.1243	1.528	1.6062
57	0.9869	1.1783	1.4336	1.6783
58	0.9437	1.1987	1.3327	1.6814
59	0.914	1.1615	1.25	1.5555
60	0.8117	0.9678	1.0654	1.327
61	0.9354	0.9237	1.1953	1.2299
62	0.9381	0.8257	1.171	1.0803
63	1.0192	1.4259	1.2839	2.1376
64	0.8599	1.2941	0.9056	1.9256
65	0.892	1.2776	0.9236	1.8558
66	1.0407	1.2256	1.2453	1.7547
67	0.8211	1.0842	0.8756	1.6068
68	0.7692	1.0457	0.8712	1.5262
69	0.7203	1.0848	0.6987	1.6038
70	0.9831	1.0957	1.2258	1.5845
71	0.6818	1.0203	0.8525	1.5064
72	0.6995	0.9713	0.8447	1.3714
73	0.6785	0.9068	0.8033	1.2093
74	0.6714	1.6169	0.8021	2.1307
75	0.6413	1.6866	0.722	2.2235
76	0.7556	1.2989	0.7426	1.6596
77	0.7353	1.0549	0.6892	1.2989
78	0.8283	0.9592	1.0398	1.104
79	0.8314	0.8123	1.0984	0.9819
80	0.7384	1.3986	0.9458	1.7462
81	0.75	1.0473	0.8848	1.2697
82	0.7504	0.9313	0.9189	1.1246
83	0.7986	0.8822	1.0207	1.1055
84	0.7164	0.8359	0.8723	0.9948
85	0.5953	0.8566	0.7267	0.9381
86	0.6149	0.7959	0.7733	0.879
87	0.6571	0.705	0.7302	1.0606
88	0.5406	0.7848	0.6335	1.1067
89	1.0489	0.7624	1.1068	0.9982
90	1.1522	0.7893	1.0909	1.0971
91	1.0277	0.8679	0.9767	1.1824
92	1.0084	0.8158	0.9209	1.0874
93	1.015	0.8237	0.9051	1.0561
94	0.8805	0.6588	0.7639	0.9161
95	0.8052	0.6922	0.6356	0.9371
96	0.8446	0.6021	0.6607	0.7728
97	0.8098	1.1187	0.6492	1.2783
98	0.8763	1.1119	0.6643	1.2338
99	0.9045	1.0109	0.7388	1.1363
100	1.2874	1.0611	1.1571	1.1015
101	1.4276	0.9434	1.3006	1.0575
102	1.2581	0.9798	1.1417	1.0249
103	1.1048	0.8951	0.9864	0.9301
104	1.1643	0.7543	1.0394	0.837
105	1.1483	0.8654	1.0177	0.8975
106	1.2203	0.844	1.0128	0.8802
107	1.0879	0.7963	0.8879	0.8507
108	1.0607	1.2941	0.8948	1.2103
109	1.0092	1.3559	0.8414	1.3055
110	0.9081	1.1984	0.6839	1.1574
111	0.8826	1.1081	0.667	1.1054
112	1.3222	1.1427	1.3581	1.127
113	1.3407	1.1091	1.4205	1.0785
114	1.3042	1.1208	1.3245	1.0373
115	1.4629	1.0364	1.4637	1.0035
116	1.4507	1.1371	1.4103	1.0088
117	1.293	0.8608	1.2636	0.7428
118	1.204	0.8658	1.1622	0.7252
119	0.9904	0.8487	0.9813	0.7716
120	0.9078	1.3465	0.8841	1.4621
121	0.792	1.2937	0.7622	1.5115
122	1.1411	1.3965	1.4563	1.6116
123	1.0969	1.3899	1.3825	1.558
124	1.0694	1.2956	1.3182	1.5004
125	0.9991	1.3025	1.2461	1.4383
126	1.0312	1.199	1.3452	1.2851
127	1.1015	1.037	1.3169	1.161
128	1.0975	0.9481	1.3688	1.0539
129	1.119	0.7903	1.4761	0.8456
130	1.071	1.1712	1.3626	1.5661
131	0.9674	1.1832	1.1558	1.6023
132	1.2766	1.1548	1.344	1.5186
133	1.0942	0.9644	1.2328	1.2718
134	1.2991	1.0269	1.3712	1.3421
135	1.2443	1.06	1.288	1.4262
136	1.1393	1.1663	1.2062	1.5501
137	1.0889	1.2242	1.1552	1.6625
138	0.9968	1.0139	0.9936	1.3427
139	0.9649	0.9172	1.0048	1.2943
140	0.9608	1.2307	0.9459	1.5226
141	0.8555	1.2601	0.8307	1.5615
142	0.8072	1.2206	0.7759	1.4759
143	1.2444	1.3241	1.3164	1.4906
144	1.2485	1.1364	1.3534	1.373
145	1.3154	1.1327	1.4065	1.2792
146	1.1685	0.9966	1.1989	1.1635
147	1.0442	1.0455	1.0831	1.2016
148	0.9664	0.904	0.9908	1.0311
149	0.8807	0.8048	0.7741	0.9412
150	0.7086	0.7388	0.6176	0.8594
151	0.8281	1.3095	0.7411	1.5517
152	1.2359	1.2754	1.0751	1.5217
153	1.2275	1.2809	1.1462	1.4659
154	1.2601	1.1593	1.1149	1.3365
155	1.3383	1.0699	1.1342	1.2234
156	1.3751	0.9335	1.2505	1.0782
157	1.4392	0.8775	1.233	0.9749
158	1.0295	0.8433	0.8565	0.8475
159	1.0447	0.9048	0.8491	0.8552
160	0.9197	1.3794	0.656	1.2911
161	1.3392	1.3805	1.576	1.302
162	1.2951	1.4149	1.4746	1.3961
163	1.1459	1.4835	1.3221	1.4009
164	1.1401	1.4893	1.3255	1.565
165	0.9378	1.214	1.1436	1.0821
166	0.8683	1.1741	0.9815	1.1981
167	0.8246	1.1755	0.9379	1.134
168	0.7731	1.1196	0.8202	1.0169
169	1.6099	1.3706	1.1055	1.7402
170	1.541	1.272	1.0575	1.6061
171	1.5879	1.2297	1.1187	1.5794
172	1.6114	1.1266	1.091	1.471
173	1.466	0.9693	0.9431	1.2974
174	0.6885	0.8651	0.5655	1.1565
175	0.8118	0.7649	0.7875	1.0169
176	0.9	1.609	0.8295	1.2448
177	0.7576	1.6598	0.6451	1.3072
178	0.9119	1.6104	0.7881	1.2005
179	0.791	1.5602	0.7667	1.1447
180	0.9498	1.2956	1.089	0.7765
181	0.9188	0.9122	1.0574	1.0372
182	0.9618	0.8771	1.0497	1.0137
183	0.9155	0.9199	1.0261	0.9577
184	0.8633	0.8394	0.9505	0.9199
185	0.9404	0.9729	0.975	1.0352
186	1.3188	0.7565	1.1546	0.85
187	1.3337	1.0203	1.194	1.2577
188	1.3168	1.0007	1.145	1.239
189	1.3444	1.0402	1.1316	1.2122
190	1.1821	0.9602	1.0556	1.179
191	1.3356	0.9549	1.1029	1.1204
192	1.2412	0.8	0.9707	0.9545
193	1.19	1.4708	0.9194	1.4214
194	1.1722	1.4311	0.9144	1.334
195	1.056	1.4922	0.8579	1.3811
196	1.0462	1.4721	1.2255	1.2956
197	1.114	1.4055	1.3139	1.2623
198	1.0486	1.3647	1.2589	1.2549
199	1.0193	1.2625	1.106	1.1087
200	0.9757	1.173	1.1185	1.087
201	0.8403	1.2671	0.9345	1.0629
202	0.7744	1.0638	0.8888	0.896
203	0.7464	1.0972	0.7868	1.3968
204	0.7138	1.0846	0.7109	1.3987
205	0.6309	1.0894	0.6124	1.424
206		1.0314		1.2124
207		1.0081		1.251
208		0.8258		1.0381
209		0.6251		0.7793
210		0.7866		0.9265
211		0.6274		0.74
212		0.5509		0.6299

## Sheet: Figure 3
Figure 3. Higher attentional intensity increased spiking of neurons in area V4
Figure 3a. Peri-stimulus time histograms (PSTH) of spike rates for an example neuron in V4									Figure 3b-c. Population PSTHs for monkey P (b) and monkey S (c)												Figure 3d. Population neuronal d'					Figure 3de. Population mean-matched Fano-factor							Figure 3f. Pair-wise spike count correlation
Monkey P, Session#2, Unit# 32										Monkey P					Monkey S
Unit ID: Poseidon1_chan67_1										n = 407					n = 563
		spikes/s								Normalized spike rate					Normalized spike rate											Mean-matched Fano-factor								Spike-count correlation
		small RW trials		large RW trials						small RW trials		large RW trials			small RW trials		large RW trials										small RW blocks		large RW blocks					small RW blocks			large RW blocks
	Time (s)	mean	95% CI	mean	95% CI				Time (s)	mean	95% CI	mean	95% CI		mean	95% CI	mean	95% CI			Unit#	Mean d'	d'>0 (p<0.05)			Time (s)	Mean	95% CI	Mean	95% CI			Bin (spikes/s)	Mean	95% CI		Mean	95% CI
	-0.4	0	0	0.1085	0.3799				-0.4	0.0227	0.0036	0.024	0.0032		0.0248	0.0032	0.0264	0.0033			1	0.1455	1			-0.4	0.864	0.0226	0.85	0.0202			0	0.0413	0.006		0.0362	0.006
	-0.398	0	0	0.2152	0.4836				-0.398	0.0436	0.006	0.0486	0.0061		0.0501	0.0059	0.0531	0.0061			2	0.5	1			-0.398	0.8786	0.0211	0.8633	0.0188			5	0.06	0.005		0.0562	0.0051
	-0.396	0	0	0.2638	0.479				-0.396	0.0648	0.0086	0.0717	0.0088		0.0754	0.0085	0.078	0.0088			3	0.4025	1			-0.396	0.8911	0.02	0.8759	0.0177			10	0.064	0.0065		0.0556	0.006
	-0.394	0	0	0.3623	0.5711				-0.394	0.0843	0.0109	0.0942	0.011		0.0981	0.0109	0.1013	0.0112			4	0.0416	0			-0.394	0.9031	0.0191	0.8882	0.0172			15	0.0703	0.0092		0.058	0.0084
	-0.392	0.1448	0.5068	0.4008	0.5792				-0.392	0.1027	0.013	0.1154	0.0133		0.1197	0.0131	0.1245	0.0137			5	0.448	1			-0.392	0.9143	0.0186	0.8988	0.0166			20	0.0817	0.0134		0.0605	0.0116
	-0.39	0.2147	0.5043	0.4332	0.6048				-0.39	0.1197	0.0152	0.1349	0.0157		0.1396	0.0151	0.1451	0.0157			6	0.2912	1			-0.39	0.9251	0.0181	0.9087	0.0163			25	0.0803	0.0135		0.0665	0.0117
	-0.388	0.2084	0.488	0.4599	0.6147				-0.388	0.135	0.017	0.1523	0.0178		0.1578	0.017	0.1636	0.0176			7	0.1744	1			-0.388	0.949	0.019	0.9323	0.0171
	-0.386	0.1988	0.4734	0.4809	0.6063				-0.386	0.149	0.0187	0.1667	0.0195		0.174	0.0188	0.1821	0.0194			8	0.1984	1			-0.386	0.97	0.0192	0.9533	0.0177
	-0.384	0.1863	0.4466	0.4427	0.5631				-0.384	0.1602	0.0199	0.1801	0.0211		0.1881	0.0201	0.1964	0.0207			9	0.3626	1			-0.384	0.9892	0.0196	0.9715	0.0183
	-0.382	0.1715	0.414	0.5637	0.6234				-0.382	0.1697	0.0208	0.191	0.0223		0.2003	0.0213	0.209	0.0221			10	0.2021	1			-0.382	1.006	0.0199	0.9875	0.0184
	-0.38	0.1552	0.3674	0.5173	0.5816				-0.38	0.1777	0.0217	0.2001	0.0233		0.2104	0.0224	0.2196	0.0231			11	0.1442	1			-0.38	1.0189	0.0197	0.9994	0.0186
	-0.378	0.2103	0.493	0.522	0.5894				-0.378	0.1841	0.0224	0.2079	0.0243		0.2188	0.0232	0.2285	0.0241			12	0.2169	1			-0.378	1.0293	0.0196	1.0104	0.019
	-0.376	0.1915	0.4646	0.7957	0.76				-0.376	0.1897	0.0231	0.2142	0.0252		0.2256	0.0236	0.2348	0.0247			13	0.0893	1			-0.376	1.0364	0.0199	1.0189	0.0194
	-0.374	0.1719	0.4373	0.7372	0.7188				-0.374	0.1939	0.0235	0.2205	0.0258		0.2305	0.0239	0.2406	0.0255			14	0.1017	1			-0.374	1.0418	0.0199	1.0247	0.0195
	-0.372	0.1521	0.3965	0.8368	0.7586				-0.372	0.1977	0.024	0.2249	0.0269		0.2344	0.0244	0.2463	0.026			15	0.1581	1			-0.372	1.0449	0.02	1.0287	0.0197
	-0.37	0.1326	0.3529	0.8764	0.7676				-0.37	0.1996	0.0242	0.2279	0.027		0.2379	0.0247	0.2492	0.0262			16	0.2494	1			-0.37	1.0456	0.0202	1.0304	0.0198
	-0.368	0.114	0.3359	0.9102	0.7882				-0.368	0.202	0.0243	0.2303	0.0271		0.24	0.0248	0.2516	0.0265			17	0.2646	1			-0.368	1.0437	0.0203	1.0295	0.0197
	-0.366	0.1691	0.4516	0.83	0.7346				-0.366	0.2032	0.0243	0.2327	0.0274		0.2423	0.0251	0.254	0.0264			18	0.2852	1			-0.366	1.0411	0.0207	1.0265	0.0198
	-0.364	0.1519	0.439	0.9637	0.7826				-0.364	0.2038	0.0243	0.2341	0.0275		0.2433	0.0254	0.255	0.0267			19	0.09	1			-0.364	1.0367	0.0207	1.0223	0.0195
	-0.362	0.2076	0.4995	0.9297	0.7572				-0.362	0.2038	0.0245	0.2354	0.0275		0.2448	0.0256	0.2557	0.0268			20	0.2166	1			-0.362	1.0303	0.0209	1.0174	0.0196
	-0.36	0.1902	0.4816	0.8923	0.7457				-0.36	0.2054	0.0246	0.2373	0.0277		0.2447	0.0257	0.2563	0.027			21	-0.0311	0			-0.36	1.0237	0.0206	1.0126	0.0199
	-0.358	0.1725	0.459	0.9073	0.7561				-0.358	0.2055	0.0245	0.2379	0.028		0.2442	0.0257	0.2566	0.0271			22	0.2402	1			-0.358	1.0174	0.0204	1.0072	0.02
	-0.356	0.227	0.5221	0.9206	0.8217				-0.356	0.2051	0.0246	0.2388	0.0279		0.2446	0.0258	0.2564	0.027			23	0.0225	0			-0.356	1.0118	0.0203	1.0026	0.0198
	-0.354	0.2081	0.4938	0.987	0.8406				-0.354	0.2054	0.0245	0.2398	0.0279		0.2453	0.0262	0.2563	0.027			24	0.07	0			-0.354	1.0065	0.0204	0.9979	0.02
	-0.352	0.1884	0.4566	0.9971	0.826				-0.352	0.2045	0.0243	0.2405	0.028		0.2455	0.0262	0.2554	0.027			25	0.1527	1			-0.352	1.0015	0.0204	0.9937	0.0198
	-0.35	0.1684	0.4202	1.0053	0.8819				-0.35	0.2046	0.0243	0.2406	0.0278		0.2445	0.0262	0.2555	0.0275			26	0.2852	1			-0.35	0.9976	0.0207	0.9902	0.0199
	-0.348	0.1485	0.3798	0.9578	0.8591				-0.348	0.2054	0.0243	0.2409	0.0277		0.2454	0.0262	0.2563	0.0276			27	0.3372	1			-0.348	0.9947	0.0208	0.9873	0.0195
	-0.346	0.1292	0.3435	0.964	0.8502				-0.346	0.2055	0.0244	0.2419	0.0277		0.2459	0.0263	0.2573	0.0276			28	0.2066	1			-0.346	0.9926	0.0209	0.9846	0.0194
	-0.344	0.1108	0.3043	0.9156	0.8156				-0.344	0.2057	0.0245	0.2433	0.0279		0.2458	0.0264	0.2579	0.0274			29	0.17	1			-0.344	0.989	0.0211	0.9835	0.0194
	-0.342	0.0936	0.2684	0.8679	0.7788				-0.342	0.2072	0.0248	0.244	0.0277		0.2458	0.0262	0.2581	0.0275			30	0.2762	1			-0.342	0.9869	0.0211	0.9818	0.0191
	-0.34	0.1503	0.4182	0.8217	0.7352				-0.34	0.2079	0.0251	0.2444	0.0281		0.2462	0.0261	0.257	0.0274			31	0.0455	0			-0.34	0.9867	0.0211	0.9805	0.0191
	-0.338	0.2074	0.4824	0.778	0.6942				-0.338	0.2086	0.0254	0.2455	0.0282		0.2465	0.0262	0.2567	0.0272			32	0.0334	0			-0.338	0.9857	0.0212	0.9799	0.0193
	-0.336	0.2637	0.5514	0.7373	0.6681				-0.336	0.2091	0.0253	0.2464	0.0283		0.2464	0.026	0.2567	0.0271			33	0.0232	0			-0.336	0.986	0.0215	0.9791	0.0189
	-0.334	0.3182	0.6147	0.7545	0.6678				-0.334	0.2105	0.0254	0.2472	0.0283		0.2469	0.0259	0.2569	0.0271			34	0.4644	1			-0.334	0.9857	0.0213	0.9791	0.0189
	-0.332	0.2975	0.5909	0.7746	0.6929				-0.332	0.2108	0.0254	0.2487	0.0285		0.2471	0.0259	0.2568	0.0269			35	0.1072	1			-0.332	0.9858	0.0214	0.9788	0.019
	-0.33	0.2745	0.5543	0.9054	0.7783				-0.33	0.2108	0.0253	0.2487	0.0285		0.2473	0.0261	0.2575	0.0272			36	0.0854	1			-0.33	0.9863	0.0214	0.9785	0.0191
	-0.328	0.2497	0.5089	0.927	0.8057				-0.328	0.2107	0.0254	0.2488	0.0285		0.2468	0.026	0.258	0.0271			37	0.0886	1			-0.328	0.9865	0.0215	0.9785	0.0191
	-0.326	0.2963	0.7587	1.0016	0.8272				-0.326	0.211	0.0256	0.2489	0.0286		0.2458	0.026	0.2589	0.0273			38	0.3393	1			-0.326	0.986	0.0218	0.9794	0.019
	-0.324	0.3412	0.7542	1.019	0.8334				-0.324	0.2112	0.0257	0.2488	0.0286		0.2453	0.0259	0.2588	0.0271			39	0.334	1			-0.324	0.9869	0.022	0.9788	0.0192
	-0.322	0.3841	0.7485	1.0875	0.8588				-0.322	0.2111	0.0252	0.2492	0.0286		0.2447	0.0258	0.2587	0.0272			40	0.3667	1			-0.322	0.9874	0.0222	0.9793	0.0193
	-0.32	0.4245	0.7262	1.0432	0.8285				-0.32	0.2113	0.0253	0.2496	0.0286		0.2452	0.026	0.2586	0.0272			41	0.1506	1			-0.32	0.987	0.0219	0.9799	0.0196
	-0.318	0.3895	0.6797	0.9956	0.7885				-0.318	0.2118	0.0252	0.2503	0.0286		0.2464	0.0258	0.2592	0.0271			42	0.241	1			-0.318	0.9873	0.0223	0.9795	0.0201
	-0.316	0.3526	0.627	0.9461	0.757				-0.316	0.2121	0.0253	0.2511	0.0286		0.2464	0.0258	0.2595	0.0273			43	0.1268	1			-0.316	0.9872	0.0216	0.9794	0.0204
	-0.314	0.4596	0.8816	1.1673	0.8538				-0.314	0.2118	0.025	0.2515	0.0287		0.2464	0.0258	0.2598	0.0274			44	0.1661	1			-0.314	0.987	0.0217	0.9782	0.0207
	-0.312	0.4194	0.8199	1.1131	0.8268				-0.312	0.2119	0.0252	0.2517	0.0287		0.2474	0.026	0.2597	0.0273			45	0.4698	1			-0.312	0.9878	0.0221	0.9775	0.0208
	-0.31	0.595	0.8776	1.0563	0.7988				-0.31	0.2122	0.0256	0.2533	0.0289		0.248	0.0258	0.2591	0.0274			46	0.1317	1			-0.31	0.9874	0.022	0.9775	0.0208
	-0.308	0.5492	0.8238	1.1068	0.8053				-0.308	0.2125	0.0255	0.2546	0.029		0.2488	0.0256	0.2587	0.0275			47	0.1871	1			-0.308	0.9875	0.0221	0.9767	0.0209
	-0.306	0.6452	0.844	1.1015	0.8056				-0.306	0.2141	0.0256	0.2546	0.0291		0.249	0.0259	0.2589	0.0275			48	0.205	1			-0.306	0.9879	0.0222	0.9766	0.0209
	-0.304	0.6646	0.8276	1.1494	0.8282				-0.304	0.2151	0.0258	0.2555	0.0292		0.2485	0.0259	0.2588	0.0275			49	0.3051	1			-0.304	0.9883	0.0219	0.9761	0.0211
	-0.302	0.6799	0.8103	1.1955	0.8418				-0.302	0.2165	0.0259	0.2558	0.0294		0.2487	0.0261	0.259	0.0276			50	0.2622	1			-0.302	0.9878	0.022	0.9751	0.021
	-0.3	0.6913	0.8227	1.2938	0.9466				-0.3	0.2177	0.0261	0.2566	0.0293		0.2479	0.0262	0.2594	0.0274			51	0.2864	1			-0.3	0.9888	0.022	0.9741	0.0213
	-0.298	0.6993	0.818	1.2799	0.941				-0.298	0.2187	0.0262	0.2575	0.0293		0.2473	0.026	0.2595	0.0274			52	0.2489	1			-0.298	0.9884	0.0218	0.9733	0.0212
	-0.296	0.7768	0.8497	1.2087	0.9073				-0.296	0.2202	0.0266	0.2573	0.0294		0.2464	0.0261	0.2592	0.0274			53	0.2282	1			-0.296	0.9884	0.0216	0.9722	0.0211
	-0.294	0.778	0.8333	1.0818	0.8393				-0.294	0.2226	0.027	0.2579	0.0295		0.2458	0.0261	0.2598	0.0273			54	0.2554	1			-0.294	0.9888	0.0215	0.9724	0.0215
	-0.292	0.7037	0.7726	1.0646	0.8079				-0.292	0.224	0.027	0.2583	0.0294		0.2453	0.026	0.2608	0.0275			55	0.1831	1			-0.292	0.9877	0.0212	0.9721	0.0213
	-0.29	0.6282	0.706	0.9406	0.7351				-0.29	0.2252	0.027	0.2591	0.0295		0.2457	0.026	0.2606	0.0274			56	0.2068	1			-0.29	0.9869	0.0209	0.9716	0.0211
	-0.288	0.5532	0.6388	1.1463	0.8327				-0.288	0.2261	0.0272	0.2595	0.0295		0.2457	0.0259	0.2603	0.0274			57	0.0978	1			-0.288	0.9873	0.0213	0.9722	0.0214
	-0.286	0.5529	0.6505	1.1895	0.8854				-0.286	0.2264	0.027	0.2593	0.0295		0.2453	0.026	0.2597	0.0274			58	0.1289	1			-0.286	0.9867	0.0213	0.9712	0.0212
	-0.284	0.6275	0.7211	1.0695	0.823				-0.284	0.227	0.0271	0.2593	0.0294		0.2457	0.0258	0.2593	0.0273			59	0.2104	1			-0.284	0.9865	0.0213	0.9713	0.0212
	-0.282	0.6307	0.7162	1.0594	0.805				-0.282	0.2264	0.0269	0.2602	0.0294		0.2468	0.0258	0.2585	0.0273			60	0.1812	1			-0.282	0.9857	0.0212	0.9715	0.021
	-0.28	0.635	0.7347	0.9422	0.7426				-0.28	0.2266	0.0271	0.2603	0.0295		0.2467	0.0259	0.2588	0.0273			61	0.2188	1			-0.28	0.9849	0.0213	0.9719	0.0211
	-0.278	0.5676	0.6858	0.8827	0.7068				-0.278	0.2272	0.0271	0.2609	0.0297		0.2478	0.026	0.2599	0.0275			62	0.3272	1			-0.278	0.9854	0.0214	0.9723	0.0209
	-0.276	0.6467	0.7633	0.9358	0.7385				-0.276	0.2269	0.0272	0.2617	0.0297		0.2483	0.026	0.2597	0.0274			63	-0.0462	0			-0.276	0.9859	0.0217	0.9723	0.0209
	-0.274	0.6534	0.763	0.9373	0.7439				-0.274	0.2265	0.0267	0.2619	0.0298		0.2483	0.0259	0.2601	0.0274			64	0.1141	1			-0.274	0.9866	0.0218	0.9727	0.0208
	-0.272	0.5875	0.7135	0.9955	0.7855				-0.272	0.2266	0.0266	0.2629	0.0301		0.2489	0.0259	0.2601	0.0275			65	0.0277	0			-0.272	0.9871	0.0218	0.9733	0.0209
	-0.27	0.5224	0.6544	1.0002	0.804				-0.27	0.2266	0.0263	0.2634	0.0299		0.2497	0.026	0.2601	0.0273			66	0.3759	1			-0.27	0.9873	0.0219	0.9734	0.0208
	-0.268	0.459	0.5935	0.9509	0.7833				-0.268	0.2269	0.0264	0.2632	0.0299		0.2505	0.0262	0.2601	0.0272			67	0.098	1			-0.268	0.9862	0.0216	0.9735	0.0205
	-0.266	0.3983	0.5333	0.9569	0.7755				-0.266	0.2269	0.0264	0.2633	0.0301		0.2516	0.0261	0.2604	0.0271			68	0.1736	1			-0.266	0.9857	0.0215	0.9744	0.02
	-0.264	0.4136	0.5556	0.8548	0.7192				-0.264	0.2279	0.0264	0.263	0.0301		0.2519	0.026	0.2596	0.027			69	0.1051	1			-0.264	0.9856	0.0215	0.9747	0.0197
	-0.262	0.3595	0.5038	1.0263	0.798				-0.262	0.2276	0.0263	0.264	0.03		0.2518	0.026	0.2608	0.0271			70	0.3297	1			-0.262	0.9878	0.0216	0.976	0.0199
	-0.26	0.4539	0.6191	0.9795	0.769				-0.26	0.2275	0.0263	0.2644	0.0301		0.252	0.0259	0.261	0.027			71	0.142	1			-0.26	0.9879	0.0214	0.9766	0.0199
	-0.258	0.4773	0.6384	0.878	0.7104				-0.258	0.2275	0.0263	0.2648	0.03		0.2518	0.026	0.2608	0.0271			72	0.6707	1			-0.258	0.9867	0.0215	0.9775	0.0199
	-0.256	0.4291	0.6083	0.7779	0.6473				-0.256	0.2277	0.0263	0.2647	0.03		0.2523	0.026	0.2608	0.0272			73	0.1465	1			-0.256	0.9859	0.0213	0.9774	0.0201
	-0.254	0.5268	0.6959	0.9521	0.7582				-0.254	0.2283	0.0264	0.2657	0.0302		0.2519	0.026	0.2615	0.0272			74	0.3469	1			-0.254	0.9849	0.0213	0.9775	0.0201
	-0.252	0.6236	0.9276	1.0176	0.7959				-0.252	0.2297	0.0266	0.2669	0.03		0.2522	0.0262	0.2618	0.0271			75	0.3006	1			-0.252	0.9853	0.0216	0.9778	0.02
	-0.25	0.5728	0.887	1.0274	0.8139				-0.25	0.2299	0.0266	0.2673	0.03		0.2521	0.0262	0.2605	0.0269			76	0.1027	1			-0.25	0.9851	0.0217	0.9785	0.0199
	-0.248	0.5924	0.8827	0.9812	0.7851				-0.248	0.2306	0.0266	0.2675	0.03		0.2519	0.0262	0.2606	0.0269			77	0.1307	1			-0.248	0.9846	0.022	0.9789	0.0201
	-0.246	0.5374	0.8267	0.9884	0.7808				-0.246	0.231	0.0269	0.2685	0.03		0.2521	0.0261	0.2605	0.0268			78	0.0618	0			-0.246	0.9848	0.0223	0.9786	0.0203
	-0.244	0.4812	0.7682	1.0489	0.8411				-0.244	0.2323	0.0272	0.2693	0.0302		0.2526	0.0262	0.2612	0.027			79	0.3406	1			-0.244	0.9836	0.0224	0.9784	0.02
	-0.242	0.4252	0.6958	0.9991	0.8059				-0.242	0.233	0.0272	0.2699	0.0302		0.251	0.026	0.2608	0.0271			80	0.1085	1			-0.242	0.9827	0.0223	0.9777	0.02
	-0.24	0.4429	0.6875	1.0027	0.8034				-0.24	0.2334	0.0273	0.2699	0.0304		0.2517	0.0261	0.262	0.0273			81	0.3877	1			-0.24	0.982	0.0222	0.9773	0.0199
	-0.238	0.3894	0.6188	0.9514	0.7595				-0.238	0.2335	0.0274	0.2701	0.0303		0.2514	0.0262	0.2617	0.0274			82	0.1201	1			-0.238	0.9824	0.0224	0.9777	0.0194
	-0.236	0.4104	0.6293	0.8461	0.6966				-0.236	0.2345	0.0274	0.2717	0.0302		0.2511	0.0262	0.2616	0.0272			83	-0.015	0			-0.236	0.9812	0.0225	0.9785	0.0194
	-0.234	0.3608	0.5739	0.7432	0.6323				-0.234	0.2357	0.0273	0.2713	0.0301		0.2499	0.026	0.2619	0.0274			84	0.092	1			-0.234	0.9809	0.0226	0.9775	0.0195
	-0.232	0.3137	0.5198	0.8073	0.6805				-0.232	0.2357	0.0273	0.2732	0.0305		0.2507	0.026	0.262	0.0275			85	0.0723	0			-0.232	0.9794	0.0226	0.9774	0.0198
	-0.23	0.2697	0.4667	0.7658	0.6638				-0.23	0.2356	0.0271	0.2729	0.0304		0.2507	0.0262	0.2622	0.0275			86	0.1214	1			-0.23	0.979	0.0225	0.9763	0.02
	-0.228	0.4464	0.6561	0.8905	0.7371				-0.228	0.236	0.0271	0.273	0.0304		0.25	0.0261	0.2617	0.0273			87	0.0411	0			-0.228	0.9795	0.0229	0.975	0.0202
	-0.226	0.4059	0.6243	0.8532	0.7286				-0.226	0.2381	0.0274	0.2739	0.0304		0.2498	0.026	0.2628	0.0274			88	0.4127	1			-0.226	0.9789	0.0228	0.9744	0.0203
	-0.224	0.4381	0.6525	0.8712	0.7406				-0.224	0.238	0.0274	0.2742	0.0305		0.2499	0.0258	0.2627	0.0273			89	0.234	1			-0.224	0.9783	0.0227	0.9741	0.0207
	-0.222	0.4697	0.6746	0.9439	0.7856				-0.222	0.2389	0.0275	0.2735	0.0305		0.2505	0.026	0.2626	0.0273			90	0.5102	1			-0.222	0.9775	0.0224	0.973	0.0207
	-0.22	0.4277	0.6341	1.0697	0.8529				-0.22	0.2394	0.0276	0.2741	0.0304		0.2505	0.026	0.2636	0.0273			91	0.4103	1			-0.22	0.9771	0.0223	0.9724	0.0207
	-0.218	0.4573	0.6638	0.9748	0.8001				-0.218	0.2396	0.0279	0.2739	0.0305		0.2507	0.0259	0.2641	0.0275			92	-0.0607	0			-0.218	0.9772	0.0218	0.9699	0.0202
	-0.216	0.4133	0.6168	0.9865	0.8055				-0.216	0.24	0.028	0.2734	0.0304		0.2509	0.0259	0.2648	0.0273			93	0.3125	1			-0.216	0.9774	0.0218	0.9689	0.0205
	-0.214	0.4413	0.6394	1.0505	0.8328				-0.214	0.2391	0.028	0.2733	0.0303		0.2507	0.0257	0.2644	0.0273			94	0.1797	1			-0.214	0.9776	0.0216	0.9689	0.0209
	-0.212	0.3961	0.5939	1.1658	0.9462				-0.212	0.2396	0.028	0.2733	0.0303		0.2516	0.0258	0.2644	0.0275			95	0.2056	1			-0.212	0.9772	0.0214	0.9671	0.0208
	-0.21	0.4234	0.6176	1.168	0.9289				-0.21	0.2409	0.0279	0.2736	0.0304		0.2526	0.0257	0.2642	0.0275			96	0.113	1			-0.21	0.9775	0.0213	0.9668	0.0205
	-0.208	0.3782	0.5711	1.1659	0.9144				-0.208	0.2413	0.0281	0.2746	0.0306		0.253	0.0258	0.2648	0.0276			97	0.1377	1			-0.208	0.9777	0.0213	0.9662	0.0206
	-0.206	0.4061	0.5894	1.2145	0.9155				-0.206	0.2412	0.0279	0.2753	0.0306		0.2529	0.026	0.265	0.0276			98	0.3426	1			-0.206	0.9776	0.0213	0.9666	0.0209
	-0.204	0.3618	0.5478	1.2593	0.9201				-0.204	0.242	0.028	0.2765	0.0307		0.2536	0.026	0.2658	0.0276			99	0.5362	1			-0.204	0.979	0.0213	0.9665	0.0207
	-0.202	0.3186	0.5032	1.2458	0.8908				-0.202	0.2432	0.0281	0.2769	0.0308		0.2533	0.0262	0.2659	0.0275			100	0.2274	1			-0.202	0.979	0.0213	0.9664	0.0212
	-0.2	0.2772	0.4571	1.3377	0.9325				-0.2	0.2434	0.0282	0.2779	0.031		0.2537	0.0261	0.2662	0.0275			101	0.1264	1			-0.2	0.9792	0.0213	0.9656	0.0212
	-0.198	0.2383	0.4104	1.2627	0.881				-0.198	0.2438	0.0283	0.278	0.0306		0.2534	0.0259	0.2671	0.0272			102	0.1007	1			-0.198	0.9799	0.0216	0.9674	0.0215
	-0.196	0.4194	0.7544	1.2399	0.8567				-0.196	0.2438	0.0282	0.2785	0.0308		0.254	0.026	0.2678	0.0274			103	0.0502	0			-0.196	0.9803	0.0215	0.9667	0.0213
	-0.194	0.3828	0.713	1.3245	0.8832				-0.194	0.2438	0.0283	0.2801	0.0311		0.2541	0.0258	0.2679	0.0273			104	0.1813	1			-0.194	0.9813	0.0216	0.9665	0.0209
	-0.192	0.3459	0.6679	1.2984	0.9222				-0.192	0.2451	0.0284	0.2796	0.0307		0.255	0.0259	0.2696	0.0273			105	0.2047	1			-0.192	0.9812	0.0216	0.967	0.0209
	-0.19	0.3818	0.6684	1.2711	0.9096				-0.19	0.2451	0.0283	0.2799	0.0307		0.2547	0.0258	0.2693	0.0274			106	0.3446	1			-0.19	0.9809	0.0216	0.9671	0.0208
	-0.188	0.4172	0.6926	1.2434	0.9027				-0.188	0.2451	0.0281	0.2806	0.0309		0.2549	0.0259	0.2692	0.0272			107	0.1454	1			-0.188	0.9808	0.0217	0.9676	0.0209
	-0.186	0.4514	0.7036	1.2161	0.8922				-0.186	0.2466	0.0284	0.2814	0.0312		0.2557	0.0261	0.2694	0.0273			108	0.0848	1			-0.186	0.9802	0.0215	0.9672	0.0208
	-0.184	0.4113	0.6544	1.1897	0.9339				-0.184	0.2469	0.0284	0.2817	0.0312		0.2557	0.0262	0.2695	0.0274			109	-0.241	1			-0.184	0.9798	0.022	0.9671	0.0211
	-0.182	0.5151	0.7194	1.2735	0.9984				-0.182	0.2474	0.0285	0.2825	0.0315		0.2566	0.0262	0.2698	0.0275			110	0.2768	1			-0.182	0.9792	0.0217	0.9655	0.0209
	-0.18	0.4713	0.6726	1.2487	0.9749				-0.18	0.2482	0.0285	0.282	0.0314		0.2563	0.0264	0.2688	0.0272			111	0.312	1			-0.18	0.9785	0.0215	0.9652	0.0206
	-0.178	0.4981	0.684	1.1701	0.9131				-0.178	0.2481	0.0286	0.2825	0.0314		0.2578	0.0265	0.2689	0.0273			112	0.2454	1			-0.178	0.9772	0.0214	0.9648	0.0206
	-0.176	0.5231	0.7016	1.2017	0.9374				-0.176	0.2497	0.0287	0.2832	0.0315		0.2569	0.0264	0.2688	0.0274			113	0.2863	1			-0.176	0.9768	0.0214	0.9654	0.0204
	-0.174	0.4735	0.6488	1.1258	0.8778				-0.174	0.2498	0.0288	0.2845	0.0321		0.257	0.0266	0.2694	0.0275			114	0.035	0			-0.174	0.9748	0.0212	0.965	0.0204
	-0.172	0.4956	0.663	1.1063	0.84				-0.172	0.2495	0.0289	0.2851	0.032		0.2572	0.0265	0.2691	0.0276			115	0.2319	1			-0.172	0.9752	0.0212	0.9649	0.0202
	-0.17	0.5166	0.6981	1.0892	0.8111				-0.17	0.2491	0.0286	0.2856	0.0322		0.2581	0.0266	0.268	0.0274			116	0.3691	1			-0.17	0.9747	0.0211	0.965	0.0197
	-0.168	0.4643	0.6461	1.1286	0.813				-0.168	0.2497	0.0284	0.2863	0.0323		0.2584	0.0265	0.2683	0.0275			117	0.1898	1			-0.168	0.9739	0.0209	0.9648	0.0192
	-0.166	0.412	0.5907	1.1693	0.8412				-0.166	0.25	0.0286	0.2863	0.0319		0.2584	0.0266	0.2691	0.0276			118	0.127	1			-0.166	0.9748	0.0213	0.9639	0.0189
	-0.164	0.3609	0.5357	1.2104	0.8607				-0.164	0.2495	0.0282	0.2873	0.0321		0.2585	0.0266	0.2691	0.0277			119	0.183	1			-0.164	0.9739	0.0214	0.9633	0.0189
	-0.162	0.3121	0.4813	1.1966	0.9204				-0.162	0.2489	0.0283	0.2869	0.032		0.2591	0.0264	0.2682	0.0274			120	0.1439	1			-0.162	0.9741	0.0217	0.9647	0.0187
	-0.16	0.2662	0.4228	1.4535	1.1353				-0.16	0.2491	0.0281	0.2869	0.0321		0.258	0.0265	0.2682	0.0276			121	0.2798	1			-0.16	0.9737	0.0221	0.9651	0.0184
	-0.158	0.224	0.3699	1.3253	1.0769				-0.158	0.2489	0.0279	0.2863	0.032		0.2577	0.0265	0.2687	0.0276			122	0.2422	1			-0.158	0.9732	0.0222	0.9645	0.0183
	-0.156	0.1859	0.3192	1.4113	1.0793				-0.156	0.2491	0.0279	0.2863	0.0317		0.2585	0.0266	0.2691	0.0274			123	0.205	1			-0.156	0.9737	0.0222	0.9643	0.0182
	-0.154	0.1521	0.2704	1.3305	1.0201				-0.154	0.2494	0.0279	0.2875	0.0321		0.259	0.0267	0.2693	0.0274			124	0.153	1			-0.154	0.9734	0.022	0.9652	0.0178
	-0.152	0.195	0.4234	1.1931	0.9364				-0.152	0.2493	0.0278	0.2879	0.032		0.2596	0.0267	0.2706	0.0276			125	-0.047	0			-0.152	0.9733	0.0219	0.9655	0.0177
	-0.15	0.3134	0.5836	1.3276	0.9732				-0.15	0.2498	0.0282	0.2887	0.0323		0.2596	0.0267	0.2707	0.0276			126	0.1099	1			-0.15	0.9735	0.0221	0.9652	0.0176
	-0.148	0.3596	0.6393	1.3522	0.9432				-0.148	0.25	0.0283	0.2892	0.0324		0.2601	0.0269	0.2703	0.0277			127	0.2904	1			-0.148	0.9728	0.0218	0.9658	0.0178
	-0.146	0.4048	0.6645	1.3754	0.9511				-0.146	0.2504	0.0282	0.2894	0.0322		0.2607	0.0266	0.2707	0.028			128	0.6847	1			-0.146	0.9718	0.0218	0.9667	0.0179
	-0.144	0.3752	0.6323	1.2884	0.8988				-0.144	0.2512	0.0284	0.2899	0.0322		0.2594	0.0264	0.271	0.0281			129	0.3314	1			-0.144	0.9718	0.0218	0.9675	0.0176
	-0.142	0.4163	0.6704	1.256	0.8617				-0.142	0.2518	0.0284	0.2905	0.0322		0.2592	0.0265	0.2724	0.028			130	0.116	1			-0.142	0.971	0.0219	0.9677	0.0176
	-0.14	0.4546	0.6678	1.1703	0.8174				-0.14	0.2531	0.0289	0.2899	0.0321		0.2582	0.0264	0.2738	0.028			131	0.225	1			-0.14	0.9719	0.0221	0.9685	0.0176
	-0.138	0.4898	0.6968	1.1416	0.8662				-0.138	0.2547	0.0293	0.2893	0.0321		0.2582	0.0264	0.2747	0.028			132	0.1764	1			-0.138	0.9725	0.0219	0.9688	0.0179
	-0.136	0.4491	0.651	1.0617	0.8245				-0.136	0.2548	0.0294	0.2895	0.0322		0.258	0.0264	0.2752	0.0283			133	0.2285	1			-0.136	0.9716	0.0218	0.9683	0.0179
	-0.134	0.406	0.5996	1.0948	0.8343				-0.134	0.2555	0.0297	0.2897	0.0321		0.2573	0.0264	0.2759	0.0283			134	0.2079	1			-0.134	0.9717	0.0213	0.9684	0.0181
	-0.132	0.4342	0.6193	1.0227	0.8025				-0.132	0.2559	0.0294	0.2901	0.0321		0.2563	0.0262	0.277	0.0282			135	0.2113	1			-0.132	0.9706	0.0212	0.968	0.0182
	-0.13	0.3888	0.574	1.0633	0.826				-0.13	0.2557	0.0298	0.2911	0.0319		0.2569	0.0261	0.2775	0.0283			136	0.0455	0			-0.13	0.9701	0.0211	0.9679	0.0185
	-0.128	0.4158	0.5952	1.0527	0.8205				-0.128	0.256	0.0299	0.2908	0.0319		0.2565	0.0262	0.2785	0.0281			137	0.4112	1			-0.128	0.9697	0.0208	0.9677	0.0187
	-0.126	0.4427	0.6207	1.0446	0.8004				-0.126	0.2559	0.0301	0.2903	0.0318		0.257	0.0262	0.2778	0.0282			138	0.4669	1			-0.126	0.9686	0.0204	0.9672	0.0183
	-0.124	0.3967	0.5732	1.2557	0.9102				-0.124	0.2563	0.0302	0.2904	0.0321		0.2574	0.0262	0.2789	0.0284			139	0.1368	1			-0.124	0.9682	0.0202	0.9666	0.0184
	-0.122	0.4237	0.5989	1.3019	0.9269				-0.122	0.256	0.03	0.2905	0.0319		0.2571	0.0261	0.2796	0.0285			140	0.3678	1			-0.122	0.9675	0.0198	0.9664	0.0184
	-0.12	0.4509	0.6245	1.4534	0.9717				-0.12	0.2565	0.0297	0.2917	0.0318		0.2588	0.0263	0.2788	0.0283			141	0.2335	1			-0.12	0.9659	0.0198	0.9656	0.0181
	-0.118	0.4053	0.5823	1.3817	0.9438				-0.118	0.2567	0.0299	0.2923	0.0317		0.2594	0.0263	0.278	0.0281			142	0.0924	1			-0.118	0.9651	0.0199	0.9655	0.018
	-0.116	0.3603	0.534	1.3054	0.8953				-0.116	0.257	0.03	0.2924	0.0317		0.2605	0.0264	0.2786	0.0281			143	0.4094	1			-0.116	0.9645	0.0196	0.9656	0.0183
	-0.114	0.3889	0.5681	1.3348	0.9429				-0.114	0.2559	0.0298	0.2923	0.0318		0.2618	0.0264	0.2789	0.0279			144	0.2017	1			-0.114	0.9646	0.0198	0.9651	0.018
	-0.112	0.3457	0.5253	1.2527	0.9316				-0.112	0.2563	0.03	0.2928	0.0318		0.2614	0.0263	0.2779	0.0279			145	0.0673	0			-0.112	0.9649	0.0196	0.9656	0.0181
	-0.11	0.3039	0.4826	1.3869	1.0515				-0.11	0.2561	0.0297	0.2945	0.032		0.2624	0.0264	0.2787	0.0279			146	0.3992	1			-0.11	0.9644	0.0196	0.9669	0.0183
	-0.108	0.264	0.4367	1.3555	1.0233				-0.108	0.2565	0.0296	0.2959	0.0323		0.2619	0.0266	0.2794	0.0278			147	0.0661	0			-0.108	0.9644	0.0196	0.9665	0.0183
	-0.106	0.299	0.4886	1.5395	1.1129				-0.106	0.2572	0.0297	0.2973	0.0325		0.2624	0.0267	0.2788	0.0277			148	0.1368	1			-0.106	0.965	0.0196	0.9664	0.0185
	-0.104	0.2631	0.4556	1.5564	1.0953				-0.104	0.2583	0.0301	0.2991	0.033		0.2633	0.0269	0.2801	0.0277			149	0.1281	1			-0.104	0.966	0.0199	0.9663	0.0188
	-0.102	0.2292	0.4196	1.5691	1.089				-0.102	0.2587	0.0299	0.2988	0.0329		0.2646	0.027	0.2812	0.0278			150	0.0729	0			-0.102	0.9671	0.0195	0.9669	0.0189
	-0.1	0.27	0.4971	1.5779	1.0565				-0.1	0.2587	0.0299	0.2995	0.033		0.2643	0.027	0.2816	0.0281			151	0.063	0			-0.1	0.9678	0.0192	0.9671	0.0192
	-0.098	0.312	0.5506	1.4747	1.0287				-0.098	0.2594	0.0301	0.299	0.033		0.2649	0.0269	0.2822	0.0282			152	0.3206	1			-0.098	0.9678	0.0193	0.968	0.0196
	-0.096	0.4267	0.664	1.479	1.001				-0.096	0.2601	0.03	0.2988	0.0328		0.2655	0.0268	0.283	0.0282			153	0.1934	1			-0.096	0.9686	0.0193	0.9689	0.02
	-0.094	0.4668	0.6944	1.4826	0.9883				-0.094	0.26	0.03	0.2995	0.0327		0.2655	0.0269	0.2832	0.0283			154	0.1719	1			-0.094	0.9682	0.0188	0.9699	0.0204
	-0.092	0.4316	0.6613	1.323	0.903				-0.092	0.2601	0.0297	0.2991	0.0325		0.2654	0.0269	0.2844	0.0284			155	0.2227	1			-0.092	0.9677	0.0186	0.9708	0.0211
	-0.09	0.3942	0.6192	1.3833	0.9197				-0.09	0.2597	0.0293	0.2997	0.0324		0.2658	0.0268	0.2842	0.0284			156	0.0694	0			-0.09	0.9691	0.0186	0.971	0.0211
	-0.088	0.4277	0.7821	1.3369	0.8854				-0.088	0.2612	0.0296	0.2998	0.0323		0.2661	0.0269	0.2846	0.0285			157	0.2016	1			-0.088	0.9699	0.0185	0.9711	0.0208
	-0.086	0.387	0.731	1.2931	0.8708				-0.086	0.261	0.0292	0.2997	0.0325		0.265	0.0267	0.2842	0.0284			158	-0.072	0			-0.086	0.9704	0.0186	0.9722	0.0208
	-0.084	0.4179	0.722	1.1983	0.822				-0.084	0.2627	0.0294	0.2998	0.0326		0.2646	0.0266	0.2841	0.0284			159	0.1619	1			-0.084	0.9695	0.0186	0.9735	0.0209
	-0.082	0.3752	0.6683	1.1082	0.7868				-0.082	0.2625	0.0294	0.2997	0.0327		0.2646	0.0265	0.2839	0.0285			160	0.0473	0			-0.082	0.9695	0.0188	0.9744	0.0208
	-0.08	0.3326	0.6083	1.078	0.7873				-0.08	0.2638	0.0296	0.3	0.0326		0.2649	0.0266	0.2837	0.0286			161	-0.0606	0			-0.08	0.9692	0.019	0.9742	0.021
	-0.078	0.4356	0.6755	0.9993	0.7466				-0.078	0.2644	0.0301	0.301	0.0325		0.2653	0.0266	0.2849	0.0285			162	0.1246	1			-0.078	0.97	0.0189	0.9739	0.021
	-0.076	0.3931	0.6298	0.927	0.7076				-0.076	0.2648	0.03	0.3017	0.0327		0.2654	0.0265	0.2853	0.0286			163	-0.0785	0			-0.076	0.9702	0.0191	0.9746	0.0219
	-0.074	0.423	0.6405	0.8071	0.6451				-0.074	0.265	0.0301	0.3026	0.0328		0.2649	0.0262	0.2855	0.0286			164	0.0863	0			-0.074	0.9706	0.0194	0.9747	0.0218
	-0.072	0.4526	0.6549	0.9665	0.7542				-0.072	0.2658	0.0304	0.302	0.0328		0.2651	0.0261	0.2848	0.0285			165	0.1472	1			-0.072	0.9707	0.0197	0.9743	0.0215
	-0.07	0.6261	0.7892	1.0215	0.7853				-0.07	0.2669	0.0305	0.3012	0.0328		0.2657	0.0264	0.2857	0.0285			166	0.1935	1			-0.07	0.9703	0.0197	0.9722	0.0213
	-0.068	0.5785	0.7535	0.9699	0.7648				-0.068	0.2662	0.0301	0.3009	0.0326		0.2657	0.0262	0.2857	0.0287			167	0.3222	1			-0.068	0.9705	0.0198	0.9727	0.0211
	-0.066	0.5281	0.7019	1.0832	0.8398				-0.066	0.2665	0.0302	0.3004	0.0324		0.2662	0.0262	0.285	0.0283			168	0.0751	0			-0.066	0.971	0.0199	0.9722	0.0211
	-0.064	0.5483	0.7169	1.1416	0.8537				-0.064	0.266	0.0301	0.3001	0.0327		0.2665	0.0264	0.2849	0.0285			169	0.0414	0			-0.064	0.9717	0.02	0.9713	0.0208
	-0.062	0.5667	0.7209	1.1435	0.8622				-0.062	0.266	0.0299	0.2999	0.0326		0.2679	0.0266	0.2855	0.0286			170	0.4462	1			-0.062	0.9709	0.0199	0.9713	0.0203
	-0.06	0.5109	0.6638	1.0885	0.842				-0.06	0.2659	0.0299	0.3002	0.0327		0.2678	0.0267	0.2848	0.0284			171	0.2441	1			-0.06	0.9715	0.0198	0.9715	0.0199
	-0.058	0.527	0.6654	1.1404	0.8487				-0.058	0.2658	0.0298	0.3002	0.0328		0.2679	0.0264	0.2846	0.0286			172	0.192	1			-0.058	0.971	0.0199	0.9716	0.0199
	-0.056	0.4702	0.6093	1.1356	0.9189				-0.056	0.2659	0.0301	0.2999	0.0326		0.2682	0.0263	0.2847	0.0284			173	0.2003	1			-0.056	0.971	0.0197	0.9705	0.0194
	-0.054	0.4142	0.5529	1.1829	0.9428				-0.054	0.2663	0.0303	0.3008	0.0328		0.2683	0.0264	0.2839	0.0285			174	0.3104	1			-0.054	0.9702	0.0196	0.9702	0.019
	-0.052	0.5049	0.6516	1.1734	0.9186				-0.052	0.2666	0.03	0.302	0.0329		0.2688	0.0266	0.2843	0.0284			175	0.0041	0			-0.052	0.9705	0.0194	0.9693	0.0186
	-0.05	0.5235	0.667	1.2161	0.9224				-0.05	0.2669	0.0299	0.3028	0.0331		0.27	0.0267	0.2847	0.0284			176	0.0763	0			-0.05	0.9694	0.0194	0.9707	0.0187
	-0.048	0.5421	0.6957	1.3649	0.9818				-0.048	0.2669	0.0297	0.3034	0.0329		0.27	0.0268	0.2858	0.0284			177	0.1109	1			-0.048	0.9692	0.0195	0.9701	0.0187
	-0.046	0.488	0.6516	1.4007	0.9841				-0.046	0.267	0.0299	0.3027	0.0328		0.2701	0.0268	0.2856	0.0285			178	0.0788	0			-0.046	0.9688	0.0197	0.9692	0.0184
	-0.044	0.5791	0.7273	1.3774	1.0103				-0.044	0.2675	0.0299	0.3042	0.033		0.2694	0.0267	0.2859	0.0284			179	0.0501	0			-0.044	0.9686	0.0197	0.9688	0.0182
	-0.042	0.5244	0.6832	1.2962	0.9555				-0.042	0.2675	0.0299	0.3055	0.0331		0.2705	0.0267	0.2864	0.0284			180	0.3161	1			-0.042	0.9687	0.0201	0.9676	0.0181
	-0.04	0.5418	0.6971	1.2676	0.9323				-0.04	0.2681	0.0301	0.3056	0.033		0.2709	0.0267	0.2872	0.0282			181	0.0269	0			-0.04	0.968	0.0201	0.9674	0.0177
	-0.038	0.4863	0.6462	1.184	0.8798				-0.038	0.269	0.0302	0.307	0.0331		0.2696	0.0266	0.2876	0.028			182	0.2943	1			-0.038	0.9679	0.0199	0.9658	0.0175
	-0.036	0.4313	0.591	1.3188	0.9389				-0.036	0.2701	0.0304	0.3068	0.0329		0.2695	0.0266	0.2873	0.028			183	0.3521	1			-0.036	0.9677	0.02	0.9648	0.0175
	-0.034	0.3777	0.5321	1.2356	0.8802				-0.034	0.272	0.0308	0.3073	0.0328		0.2697	0.0267	0.2881	0.0281			184	0.1004	1			-0.034	0.9681	0.0202	0.9631	0.0174
	-0.032	0.3265	0.4723	1.2077	0.8575				-0.032	0.2729	0.031	0.3065	0.0327		0.2701	0.0269	0.2889	0.028			185	0.2141	1			-0.032	0.9679	0.0201	0.9629	0.0172
	-0.03	0.2785	0.4127	1.1269	0.8143				-0.03	0.2736	0.0309	0.3066	0.0326		0.2704	0.0268	0.2888	0.0282			186	0.2213	1			-0.03	0.9682	0.0202	0.9616	0.0172
	-0.028	0.3067	0.4694	1.1576	0.8349				-0.028	0.2739	0.0309	0.3055	0.0325		0.2697	0.0268	0.2891	0.0283			187	0.0844	1			-0.028	0.9682	0.0204	0.9607	0.017
	-0.026	0.4827	0.6585	1.0819	0.783				-0.026	0.2727	0.0302	0.3057	0.0325		0.2711	0.0268	0.2893	0.0281			188	0.255	1			-0.026	0.9669	0.0204	0.96	0.017
	-0.024	0.5133	0.7063	1.2808	0.8746				-0.024	0.2725	0.03	0.3055	0.0325		0.2714	0.027	0.288	0.0283			189	0.1781	1			-0.024	0.9658	0.0199	0.9596	0.017
	-0.022	0.4701	0.6741	1.2622	0.8657				-0.022	0.2731	0.0302	0.3063	0.0326		0.2715	0.0269	0.288	0.0283			190	0.1268	1			-0.022	0.965	0.0199	0.9582	0.0172
	-0.02	0.5709	0.7359	1.1344	0.8086				-0.02	0.2724	0.0301	0.3075	0.0327		0.2728	0.027	0.288	0.0284			191	0.1296	1			-0.02	0.9653	0.0198	0.9572	0.0171
	-0.018	0.524	0.6983	1.171	0.832				-0.018	0.2722	0.0301	0.3082	0.033		0.2726	0.0271	0.2872	0.0282			192	0.1011	1			-0.018	0.9655	0.0197	0.9562	0.017
	-0.016	0.5476	0.7152	1.0997	0.7961				-0.016	0.2721	0.0301	0.309	0.033		0.2731	0.0271	0.2879	0.0283			193	0.2861	1			-0.016	0.965	0.0195	0.9557	0.0169
	-0.014	0.569	0.7309	1.0301	0.7653				-0.014	0.2714	0.03	0.3092	0.0331		0.2736	0.0271	0.288	0.0283			194	0.1826	1			-0.014	0.9649	0.0194	0.9556	0.0171
	-0.012	0.5156	0.6776	1.1803	0.8879				-0.012	0.2717	0.0301	0.3107	0.0334		0.2751	0.0271	0.2884	0.0281			195	0.0905	1			-0.012	0.9648	0.0189	0.9545	0.0173
	-0.01	0.6059	0.8903	1.2761	0.9129				-0.01	0.2725	0.0304	0.311	0.0333		0.2762	0.0274	0.2877	0.0282			196	0.1198	1			-0.01	0.9647	0.0185	0.9543	0.0177
	-0.008	0.549	0.8356	1.2614	0.9148				-0.008	0.2732	0.0304	0.3108	0.0334		0.2764	0.0272	0.288	0.0283			197	0.0589	0			-0.008	0.9641	0.0186	0.955	0.018
	-0.006	0.5635	0.8252	1.3534	0.9394				-0.006	0.2737	0.0304	0.3104	0.0335		0.2776	0.0273	0.2898	0.0283			198	0.0389	0			-0.006	0.9646	0.0187	0.9549	0.0182
	-0.004	0.5046	0.7658	1.3334	0.9244				-0.004	0.2728	0.0305	0.3108	0.0336		0.2777	0.0272	0.2906	0.0284			199	0.2067	1			-0.004	0.9649	0.0191	0.9549	0.0181
	-0.002	0.5185	0.8878	1.2563	0.8816				-0.002	0.2715	0.0303	0.311	0.0335		0.2777	0.0273	0.2912	0.0285			200	0.0056	0			-0.002	0.9655	0.0193	0.9555	0.0178
	0	0.4604	0.8195	1.2865	0.9214				0	0.2712	0.0301	0.3108	0.0335		0.2771	0.0273	0.2919	0.0286			201	0.1201	1			0	0.9653	0.0194	0.9553	0.0176
	0.002	0.4762	0.7822	1.261	0.8959				0.002	0.2724	0.0304	0.3114	0.0334		0.2779	0.0275	0.2932	0.0288			202	0.1483	1			0.002	0.9648	0.0194	0.9555	0.0175
	0.004	0.4933	0.7756	1.1262	0.828				0.004	0.2727	0.0303	0.3115	0.0335		0.278	0.0274	0.2945	0.0289			203	0.0131	0			0.004	0.9655	0.0194	0.955	0.0174
	0.006	0.5113	0.7492	1.1019	0.7982				0.006	0.2726	0.0302	0.3106	0.0334		0.2779	0.0275	0.2953	0.0291			204	0.1673	1			0.006	0.9663	0.0193	0.9556	0.0174
	0.008	0.4573	0.6906	1.0802	0.7956				0.008	0.2722	0.0301	0.3108	0.0333		0.2776	0.0273	0.2962	0.0289			205	0.1211	1			0.008	0.9668	0.0191	0.9556	0.0173
	0.01	0.5494	0.9211	0.9529	0.7223				0.01	0.2726	0.0303	0.3108	0.0336		0.2766	0.027	0.2961	0.0289			206	0.2367	1			0.01	0.9673	0.0192	0.9559	0.0172
	0.012	0.4961	0.8504	0.8849	0.682				0.012	0.2733	0.0303	0.3118	0.0336		0.2765	0.027	0.2959	0.0285			207	0.2047	1			0.012	0.9678	0.019	0.9552	0.0172
	0.014	0.588	0.8763	0.8772	0.6785				0.014	0.2737	0.0305	0.3128	0.0338		0.2768	0.0271	0.2952	0.0286			208	0.1148	1			0.014	0.9682	0.0189	0.9553	0.0172
	0.016	0.5336	0.8039	0.7664	0.6183				0.016	0.2749	0.0303	0.312	0.0336		0.2764	0.027	0.2947	0.0287			209	-0.0592	0			0.016	0.9683	0.0188	0.9553	0.0173
	0.018	0.6235	0.8124	0.6625	0.5574				0.018	0.2753	0.0305	0.313	0.0337		0.2764	0.0272	0.2939	0.0285			210	0.0733	1			0.018	0.9684	0.0186	0.955	0.0174
	0.02	0.6389	0.8064	0.6749	0.59				0.02	0.2757	0.0305	0.3121	0.0334		0.2761	0.0269	0.2932	0.0287			211	0.04	0			0.02	0.9684	0.0184	0.9547	0.0175
	0.022	0.5796	0.743	0.6939	0.6136				0.022	0.2777	0.0312	0.312	0.0334		0.2753	0.0269	0.2925	0.0287			212	0.2172	1			0.022	0.969	0.0186	0.9552	0.0178
	0.024	0.5194	0.6789	0.6637	0.6047				0.024	0.2778	0.0312	0.3122	0.0334		0.276	0.027	0.2926	0.0286			213	0.2131	1			0.024	0.9688	0.0191	0.9553	0.0182
	0.026	0.4594	0.6108	0.8009	0.7242				0.026	0.2782	0.0311	0.3128	0.0333		0.2756	0.027	0.2926	0.0285			214	0.2194	1			0.026	0.9678	0.0191	0.9541	0.0182
	0.028	0.4009	0.542	0.8308	0.7407				0.028	0.2795	0.0314	0.3144	0.0334		0.2748	0.027	0.2923	0.0285			215	0.2606	1			0.028	0.9661	0.019	0.9526	0.0185
	0.03	0.3451	0.4766	0.8061	0.727				0.03	0.2801	0.0313	0.3143	0.0337		0.275	0.0268	0.2925	0.0286			216	0.237	1			0.03	0.9646	0.0192	0.95	0.0185
	0.032	0.2928	0.4123	0.8353	0.744				0.032	0.2807	0.0312	0.3145	0.0338		0.2746	0.027	0.2915	0.0284			217	0.0743	1			0.032	0.9619	0.0193	0.9471	0.0185
	0.034	0.3173	0.4744	0.9717	0.8069				0.034	0.2804	0.0312	0.3144	0.0335		0.2737	0.0268	0.2914	0.0284			218	0.1399	1			0.034	0.9583	0.0195	0.9426	0.0184
	0.036	0.273	0.4374	1.0499	0.8407				0.036	0.282	0.0312	0.3139	0.0334		0.2727	0.0267	0.2929	0.0286			219	0.1743	1			0.036	0.9544	0.0194	0.9383	0.0185
	0.038	0.2325	0.4064	1.1771	0.8888				0.038	0.2833	0.0312	0.3145	0.0333		0.2725	0.0266	0.2928	0.0287			220	0.1142	1			0.038	0.949	0.0196	0.9333	0.0186
	0.04	0.2685	0.485	1.1886	0.8957				0.04	0.2839	0.0314	0.3146	0.0333		0.2723	0.0267	0.2936	0.0287			221	0.1198	1			0.04	0.9425	0.0195	0.9275	0.0185
	0.042	0.3073	0.549	1.1932	0.8907				0.042	0.2838	0.0314	0.3153	0.0334		0.2729	0.0268	0.2944	0.0289			222	0.1612	1			0.042	0.9352	0.0191	0.9198	0.0183
	0.044	0.3475	0.6041	1.3004	0.9316				0.044	0.2835	0.0316	0.3163	0.0335		0.2727	0.0268	0.2942	0.029			223	0.0718	1			0.044	0.9274	0.0192	0.9124	0.0178
	0.046	0.3881	0.6273	1.292	0.9176				0.046	0.2834	0.0316	0.3164	0.0335		0.2733	0.0267	0.2929	0.0288			224	0.0771	1			0.046	0.9189	0.0191	0.9044	0.0178
	0.048	0.3552	0.5928	1.1692	0.8479				0.048	0.2851	0.0319	0.3168	0.0335		0.2738	0.0267	0.2938	0.0288			225	0.1173	1			0.048	0.9108	0.0191	0.8968	0.0176
	0.05	0.3942	0.6288	1.1524	0.8154				0.05	0.2854	0.0316	0.3183	0.0338		0.2745	0.0268	0.2962	0.0291			226	0.0334	0			0.05	0.9003	0.0185	0.8897	0.0174
	0.052	0.4316	0.645	1.1343	0.8084				0.052	0.2855	0.0315	0.3208	0.034		0.278	0.0268	0.2985	0.0292			227	0.0753	1			0.052	0.8921	0.0182	0.8823	0.0169
	0.054	0.5393	0.7333	1.2788	0.8604				0.054	0.2877	0.0315	0.324	0.0334		0.282	0.0268	0.3025	0.0292			228	0.0982	1			0.054	0.8838	0.0178	0.876	0.0167
	0.056	0.4983	0.6934	1.1499	0.7939				0.056	0.2918	0.031	0.3315	0.0332		0.2878	0.0269	0.309	0.0294			229	0.1313	1			0.056	0.8759	0.0174	0.8701	0.0167
	0.058	0.4542	0.6498	1.0758	0.7698				0.058	0.3008	0.0308	0.3458	0.0328		0.2963	0.0272	0.3171	0.0296			230	0.218	1			0.058	0.87	0.0173	0.8651	0.0164
	0.06	0.4808	0.6654	1.0583	0.7657				0.06	0.3177	0.0306	0.3692	0.0329		0.3072	0.0278	0.3276	0.03			231	0.1774	1			0.06	0.8646	0.0172	0.8607	0.016
	0.062	0.5055	0.6863	1.0976	0.8004				0.062	0.3426	0.0311	0.4026	0.0333		0.3206	0.029	0.3394	0.0306			232	0.1517	1			0.062	0.8608	0.0174	0.8583	0.016
	0.064	0.6732	0.8092	1.2473	0.9333				0.064	0.3781	0.0319	0.4468	0.0343		0.335	0.0303	0.3527	0.0317			233	0.5293	1			0.064	0.857	0.0171	0.8552	0.0155
	0.066	1.0537	1.0274	1.1789	0.8976				0.066	0.4212	0.0337	0.4985	0.0359		0.3518	0.0317	0.3687	0.0329			234	0.1533	1			0.066	0.8545	0.0169	0.8525	0.0153
	0.068	1.2787	1.1294	1.599	1.0545				0.068	0.4707	0.0358	0.5578	0.0379		0.3705	0.0333	0.3854	0.0342			235	0.1745	1			0.068	0.8526	0.0168	0.8514	0.0152
	0.07	1.4898	1.1895	1.5773	1.037				0.07	0.5216	0.0382	0.617	0.0398		0.3899	0.0345	0.4028	0.0353			236	0.1898	1			0.07	0.8531	0.0166	0.8503	0.0155
	0.072	1.6121	1.2244	2.1456	1.2268				0.072	0.5732	0.0396	0.6754	0.0406		0.4111	0.0356	0.4227	0.0366			237	0.114	1			0.072	0.853	0.0162	0.8499	0.0154
	0.074	2.2242	1.4924	2.5886	1.3784				0.074	0.6222	0.0405	0.7291	0.0406		0.4336	0.0365	0.4442	0.0379			238	0.1596	1			0.074	0.8539	0.0162	0.8501	0.0155
	0.076	2.5208	1.5842	3.171	1.5457				0.076	0.664	0.0405	0.7764	0.0398		0.4556	0.0372	0.466	0.0387			239	0.1389	1			0.076	0.8553	0.016	0.8496	0.0155
	0.078	2.7889	1.6515	3.5043	1.602				0.078	0.6993	0.0399	0.8143	0.0384		0.4781	0.0379	0.4916	0.0396			240	0.1458	1			0.078	0.8562	0.0158	0.8493	0.0153
	0.08	3.0269	1.6693	4.2365	1.8099				0.08	0.7264	0.0384	0.8408	0.036		0.5004	0.0385	0.5146	0.0404			241	-0.0423	0			0.08	0.8579	0.0154	0.8499	0.0155
	0.082	3.5242	1.8384	4.8701	1.896				0.082	0.7477	0.0369	0.8629	0.0336		0.5244	0.0391	0.5388	0.0413			242	0.1872	1			0.082	0.8583	0.0149	0.8502	0.0154
	0.084	3.9866	1.9025	5.7242	2.0375				0.084	0.7622	0.0352	0.8769	0.0307		0.5453	0.039	0.5614	0.0417			243	0.2142	1			0.084	0.8598	0.0147	0.8516	0.0153
	0.086	5.2796	2.2304	6.6812	2.1211				0.086	0.7712	0.0329	0.8851	0.0282		0.5661	0.039	0.5842	0.0424			244	0.1943	1			0.086	0.8612	0.0145	0.8534	0.0152
	0.088	5.8654	2.3802	8.1113	2.3367				0.088	0.7751	0.0315	0.887	0.0257		0.5845	0.0387	0.605	0.0425			245	0.001	0			0.088	0.8622	0.0142	0.8543	0.0152
	0.09	6.8984	2.4968	9.021	2.4252				0.09	0.7739	0.031	0.8851	0.0248		0.6037	0.0384	0.625	0.0422			246	0.0913	1			0.09	0.8632	0.014	0.8552	0.015
	0.092	7.4264	2.4865	9.73	2.6211				0.092	0.7689	0.0302	0.8786	0.0246		0.6221	0.0382	0.6468	0.0418			247	0.2456	1			0.092	0.8634	0.0138	0.8562	0.0146
	0.094	7.9556	2.5532	10.1833	2.6303				0.094	0.7598	0.0308	0.8673	0.0252		0.639	0.0379	0.6652	0.0409			248	0.1168	1			0.094	0.8639	0.0135	0.8563	0.0142
	0.096	8.0519	2.5397	10.7118	2.6747				0.096	0.7509	0.0312	0.856	0.0261		0.6544	0.0371	0.6817	0.0399			249	0.2204	1			0.096	0.8629	0.0134	0.8561	0.0139
	0.098	8.3032	2.5992	10.8859	2.6687				0.098	0.737	0.0319	0.8399	0.0274		0.667	0.0366	0.697	0.0388			250	0.2001	1			0.098	0.862	0.0128	0.8557	0.0136
	0.1	8.2814	2.5996	11.2052	2.6023				0.1	0.7221	0.0329	0.8239	0.029		0.6796	0.0354	0.7099	0.0378			251	-0.0773	0			0.1	0.8608	0.0125	0.8547	0.0131
	0.102	8.215	2.5528	11.1898	2.6298				0.102	0.7054	0.0333	0.8038	0.0302		0.6908	0.0346	0.7203	0.0371			252	0.2556	1			0.102	0.8588	0.0123	0.8533	0.0126
	0.104	8.1152	2.5252	10.4735	2.4888				0.104	0.689	0.0342	0.7834	0.031		0.6973	0.0341	0.7296	0.036			253	0.0739	0			0.104	0.8564	0.0121	0.8512	0.0123
	0.106	7.7033	2.403	9.9494	2.3962				0.106	0.6704	0.0348	0.7626	0.032		0.7023	0.0334	0.7368	0.0348			254	0.2249	1			0.106	0.8537	0.012	0.8485	0.012
	0.108	7.3563	2.2923	9.1486	2.2747				0.108	0.6536	0.0353	0.743	0.0332		0.7072	0.0331	0.743	0.0342			255	0.1333	1			0.108	0.851	0.0118	0.8458	0.0116
	0.11	6.869	2.2296	8.7984	2.2026				0.11	0.6356	0.0353	0.7235	0.0339		0.7095	0.0323	0.7472	0.0336			256	0.0656	0			0.11	0.8486	0.012	0.8433	0.0116
	0.112	6.4712	2.127	8.2584	2.1335				0.112	0.6175	0.0358	0.7024	0.0352		0.713	0.032	0.7514	0.0333			257	0.0297	0			0.112	0.8467	0.0119	0.8406	0.0116
	0.114	5.9546	2.0557	7.4314	1.9944				0.114	0.6021	0.0357	0.6836	0.0358		0.7151	0.0318	0.754	0.0324			258	0.2369	1			0.114	0.8443	0.012	0.8384	0.0116
	0.116	5.473	1.9855	6.8738	1.9016				0.116	0.5849	0.0358	0.6658	0.0361		0.7162	0.0314	0.7557	0.0319			259	0.3866	1			0.116	0.8429	0.0119	0.8363	0.0117
	0.118	4.8878	1.8503	6.1032	1.7392				0.118	0.5699	0.0358	0.6504	0.0369		0.715	0.031	0.756	0.0315			260	0.2389	1			0.118	0.8412	0.0121	0.835	0.0116
	0.12	4.4229	1.716	5.6701	1.6652				0.12	0.5564	0.0362	0.6362	0.037		0.7157	0.0303	0.7558	0.0311			261	0.1242	1			0.12	0.8402	0.0121	0.834	0.0117
	0.122	4.1532	1.6467	5.357	1.6131				0.122	0.5423	0.0364	0.6242	0.0373		0.7139	0.0299	0.7545	0.0306			262	0.1457	1			0.122	0.84	0.0121	0.8332	0.0117
	0.124	4.0047	1.7203	4.9972	1.6307				0.124	0.5302	0.0365	0.6144	0.0375		0.7117	0.0297	0.7518	0.0302			263	0.137	1			0.124	0.84	0.0121	0.8326	0.0117
	0.126	3.7552	1.6794	4.967	1.6586				0.126	0.5192	0.0361	0.6058	0.0375		0.7098	0.0292	0.7511	0.0303			264	0.1488	1			0.126	0.8402	0.0121	0.8325	0.0119
	0.128	3.8358	1.7038	4.822	1.6307				0.128	0.51	0.0361	0.5986	0.0379		0.7068	0.0289	0.7484	0.0301			265	0.1562	1			0.128	0.841	0.0122	0.8328	0.0118
	0.13	3.7305	1.7265	4.6633	1.5978				0.13	0.5014	0.0363	0.592	0.0383		0.7048	0.0287	0.747	0.0301			266	0.191	1			0.13	0.8417	0.0122	0.8328	0.0118
	0.132	4.0131	1.8688	4.3756	1.5542				0.132	0.4941	0.0362	0.5846	0.0384		0.7032	0.0287	0.7449	0.0298			267	0.1051	1			0.132	0.843	0.0124	0.8331	0.0117
	0.134	3.8754	1.8239	4.3354	1.5734				0.134	0.4876	0.0364	0.5803	0.0386		0.7018	0.0287	0.744	0.0299			268	0.5642	1			0.134	0.845	0.0126	0.8338	0.0118
	0.136	3.8938	1.8157	4.1019	1.509				0.136	0.4815	0.0361	0.5764	0.0385		0.6996	0.0287	0.7423	0.0298			269	-0.0231	0			0.136	0.8471	0.0128	0.8353	0.0116
	0.138	3.629	1.7438	4.0526	1.5009				0.138	0.4768	0.0362	0.572	0.0387		0.6963	0.0289	0.7412	0.0297			270	0.0955	1			0.138	0.85	0.0129	0.837	0.0115
	0.14	3.734	1.7507	4.1289	1.5163				0.14	0.473	0.0361	0.5664	0.0384		0.6939	0.0288	0.739	0.0294			271	0.0628	0			0.14	0.8524	0.0129	0.8391	0.0115
	0.142	3.5529	1.6903	4.0537	1.5208				0.142	0.467	0.0359	0.5623	0.0385		0.6911	0.0283	0.7367	0.0293			272	0.1166	1			0.142	0.8549	0.013	0.841	0.0116
	0.144	3.5939	1.7381	4.0962	1.5179				0.144	0.4636	0.0358	0.5579	0.0385		0.6893	0.0285	0.7344	0.029			273	0.0796	1			0.144	0.858	0.0129	0.8437	0.0118
	0.146	3.638	1.7857	3.9816	1.4842				0.146	0.4596	0.0357	0.5534	0.0384		0.6863	0.0285	0.7318	0.0289			274	0.2029	1			0.146	0.861	0.0129	0.8465	0.0121
	0.148	3.5388	1.7486	4.4153	1.5867				0.148	0.4552	0.0356	0.5469	0.0383		0.6856	0.0285	0.7277	0.0288			275	0.0853	1			0.148	0.8639	0.0131	0.8495	0.0123
	0.15	3.3699	1.7661	4.6284	1.6509				0.15	0.45	0.035	0.5419	0.0385		0.6842	0.0281	0.7256	0.0287			276	0.274	1			0.15	0.867	0.013	0.8524	0.0125
	0.152	3.4235	1.7246	4.7247	1.7182				0.152	0.4464	0.0352	0.5365	0.0386		0.6827	0.0281	0.7246	0.0285			277	0.0332	0			0.152	0.8698	0.0131	0.8553	0.0125
	0.154	3.3364	1.6777	4.9736	1.7592				0.154	0.4427	0.0353	0.5311	0.0384		0.6824	0.0281	0.7228	0.029			278	0.3184	1			0.154	0.8719	0.0128	0.8587	0.0126
	0.156	3.1094	1.5762	5.0455	1.7647				0.156	0.4384	0.0347	0.5256	0.0389		0.682	0.0282	0.7199	0.0289			279	0.1094	1			0.156	0.874	0.0127	0.8613	0.0125
	0.158	3.1082	1.5539	5.3201	1.8545				0.158	0.4334	0.0347	0.5185	0.0388		0.6803	0.028	0.7188	0.0288			280	0.1915	1			0.158	0.8762	0.0129	0.863	0.0124
	0.16	2.9699	1.5066	5.1969	1.7971				0.16	0.4281	0.0348	0.5113	0.0387		0.6777	0.0278	0.7161	0.0288			281	0.2096	1			0.16	0.8784	0.013	0.8643	0.0122
	0.162	2.9132	1.5281	5.1686	1.7996				0.162	0.4241	0.0348	0.505	0.039		0.6779	0.0277	0.7151	0.0291			282	0.207	1			0.162	0.8805	0.0129	0.8657	0.012
	0.164	2.8655	1.5267	5.021	1.7287				0.164	0.4183	0.0349	0.498	0.0389		0.6771	0.0274	0.7135	0.0292			283	0.1325	1			0.164	0.8823	0.013	0.8665	0.0119
	0.166	2.6092	1.4151	5.3558	1.7988				0.166	0.4134	0.035	0.4922	0.0389		0.6779	0.0274	0.7127	0.029			284	0.0699	0			0.166	0.8837	0.013	0.8672	0.0121
	0.168	2.9439	1.5079	5.2466	1.7552				0.168	0.4082	0.0347	0.4857	0.0387		0.677	0.0271	0.7111	0.0287			285	0.1808	1			0.168	0.8848	0.0127	0.8682	0.012
	0.17	2.8485	1.4827	5.3487	1.8262				0.17	0.4048	0.0344	0.4795	0.0389		0.6751	0.0271	0.7104	0.0285			286	0.2221	1			0.17	0.8864	0.0131	0.869	0.0122
	0.172	3.0473	1.5761	5.4992	1.8143				0.172	0.401	0.0344	0.4736	0.039		0.6756	0.0273	0.7109	0.0284			287	0.1607	1			0.172	0.8873	0.0136	0.8693	0.012
	0.174	3.0286	1.582	5.2084	1.7437				0.174	0.3965	0.0346	0.4675	0.039		0.6745	0.0275	0.7098	0.028			288	0.1364	1			0.174	0.8887	0.014	0.8694	0.0118
	0.176	3.1538	1.6743	5.4055	1.8045				0.176	0.3927	0.0341	0.4626	0.0389		0.6733	0.0274	0.7084	0.0282			289	0.1633	1			0.176	0.8896	0.0143	0.87	0.012
	0.178	3.0581	1.6037	5.708	1.8142				0.178	0.3888	0.034	0.4581	0.0387		0.6728	0.0276	0.7073	0.0283			290	0.2655	1			0.178	0.891	0.0147	0.8709	0.0121
	0.18	3.2497	1.6409	5.5687	1.7894				0.18	0.3864	0.0342	0.4537	0.0381		0.6727	0.0276	0.7062	0.0283			291	0.134	1			0.18	0.8913	0.0151	0.8714	0.0122
	0.182	3.1458	1.5863	5.2621	1.7061				0.182	0.3843	0.0338	0.4496	0.0381		0.6725	0.0277	0.7051	0.0283			292	0.1059	1			0.182	0.8915	0.0159	0.8721	0.0123
	0.184	3.1831	1.5706	5.3915	1.7334				0.184	0.3818	0.0338	0.4474	0.0381		0.6726	0.0279	0.7042	0.0281			293	-0.0397	0			0.184	0.8929	0.0166	0.8727	0.0124
	0.186	3.2167	1.5565	5.0866	1.6496				0.186	0.3791	0.0338	0.4448	0.038		0.6703	0.0279	0.704	0.0279			294	0.1262	1			0.186	0.8936	0.0172	0.873	0.0123
	0.188	3.174	1.5701	4.9501	1.6337				0.188	0.3801	0.034	0.444	0.0379		0.6684	0.028	0.7032	0.0282			295	0.1672	1			0.188	0.8951	0.0178	0.8728	0.0124
	0.19	3.0566	1.5286	4.9303	1.6498				0.19	0.3795	0.0338	0.4441	0.0382		0.6666	0.0281	0.7029	0.0284			296	0.1439	1			0.19	0.8965	0.018	0.873	0.0124
	0.192	2.8671	1.4465	4.6472	1.5635				0.192	0.3786	0.0337	0.445	0.0383		0.6663	0.0283	0.7033	0.0287			297	0.162	1			0.192	0.8988	0.0187	0.8739	0.0126
	0.194	2.8991	1.4644	4.8649	1.6023				0.194	0.3786	0.0338	0.4451	0.0386		0.6645	0.0285	0.7031	0.0288			298	0.104	1			0.194	0.9004	0.0192	0.8741	0.0126
	0.196	2.7178	1.3924	4.7104	1.6054				0.196	0.3787	0.0339	0.4453	0.0389		0.6624	0.0283	0.7011	0.0287			299	0.1287	1			0.196	0.9017	0.0195	0.8737	0.0124
	0.198	2.7609	1.4238	4.6191	1.6208				0.198	0.3803	0.0338	0.4466	0.039		0.661	0.0284	0.7005	0.0293			300	-0.0809	0			0.198	0.9032	0.0194	0.8737	0.0124
	0.2	2.7375	1.4124	4.5371	1.6194				0.2	0.3824	0.0339	0.4489	0.0387		0.6634	0.0283	0.7001	0.0295			301	0.1652	1			0.2	0.9057	0.0201	0.8743	0.0126
	0.202	2.4303	1.2977	4.5186	1.5707				0.202	0.3845	0.0343	0.4508	0.0389		0.6634	0.0288	0.7005	0.0297			302	0.1662	1			0.202	0.9087	0.0206	0.8752	0.0126
	0.204	2.4231	1.3844	4.3994	1.5647				0.204	0.3844	0.0345	0.452	0.0392		0.6616	0.0285	0.7001	0.0298			303	0.071	0			0.204	0.9101	0.0206	0.8762	0.0124
	0.206	2.5702	1.4411	4.343	1.5413				0.206	0.3864	0.0346	0.4539	0.0393		0.6619	0.0288	0.7009	0.0299			304	0.1897	1			0.206	0.9129	0.0209	0.8771	0.0123
	0.208	2.5057	1.4069	4.2403	1.5313				0.208	0.3899	0.035	0.4569	0.0394		0.6638	0.0293	0.7018	0.0301			305	0.0681	0			0.208	0.9142	0.0204	0.8782	0.0123
	0.21	2.3742	1.3707	4.2544	1.5676				0.21	0.3924	0.0351	0.4602	0.0392		0.6646	0.0288	0.703	0.0305			306	0.0969	1			0.21	0.9153	0.0202	0.8796	0.0124
	0.212	2.6113	1.4726	4.2208	1.5695				0.212	0.3931	0.035	0.4619	0.0388		0.6664	0.029	0.7041	0.0309			307	0.1104	1			0.212	0.9152	0.0204	0.8807	0.0123
	0.214	2.5598	1.438	4.4101	1.6021				0.214	0.3945	0.0351	0.4644	0.039		0.6668	0.0292	0.7045	0.031			308	0.209	1			0.214	0.9161	0.0201	0.8823	0.0124
	0.216	2.5095	1.4348	4.275	1.5696				0.216	0.3969	0.0351	0.4675	0.0391		0.6683	0.0295	0.7059	0.0311			309	0.1288	1			0.216	0.9173	0.0198	0.8841	0.0125
	0.218	2.243	1.3213	4.414	1.6167				0.218	0.399	0.0349	0.4706	0.0394		0.6693	0.0296	0.7066	0.0311			310	0.1331	1			0.218	0.9172	0.0199	0.8856	0.0125
	0.22	2.3439	1.3841	4.6067	1.6504				0.22	0.4	0.0349	0.473	0.0392		0.6715	0.0299	0.7093	0.0316			311	0.2432	1			0.22	0.9173	0.0191	0.8872	0.0125
	0.222	2.5925	1.4499	4.6863	1.6426				0.222	0.4007	0.0346	0.4745	0.0391		0.6722	0.0303	0.7087	0.0317			312	0.0501	0			0.222	0.9166	0.0186	0.8884	0.0125
	0.224	2.4771	1.455	4.6512	1.6054				0.224	0.4017	0.0349	0.4774	0.0395		0.6726	0.0303	0.7106	0.0318			313	0.1485	1			0.224	0.9164	0.0181	0.8899	0.0125
	0.226	2.7236	1.5427	4.6108	1.5921				0.226	0.4026	0.0349	0.4779	0.0394		0.6732	0.0302	0.7125	0.0318			314	0.2617	1			0.226	0.9154	0.0175	0.8918	0.0125
	0.228	2.6758	1.5685	4.5662	1.5913				0.228	0.4024	0.0349	0.4783	0.0395		0.6734	0.0308	0.7151	0.0318			315	0.1787	1			0.228	0.915	0.0171	0.8933	0.0124
	0.23	2.8413	1.7302	4.6272	1.6038				0.23	0.403	0.0349	0.4791	0.0398		0.6746	0.0306	0.7181	0.0323			316	0.2344	1			0.23	0.9145	0.0168	0.8947	0.0123
	0.232	2.7832	1.6698	4.6851	1.6313				0.232	0.4023	0.0347	0.4784	0.0393		0.6751	0.0307	0.7194	0.0324			317	0.2087	1			0.232	0.9149	0.0167	0.8959	0.0124
	0.234	2.7202	1.6079	4.8479	1.7055				0.234	0.4017	0.0348	0.4778	0.0396		0.6767	0.0309	0.7205	0.0327			318	0.1467	1			0.234	0.9146	0.0161	0.8971	0.0127
	0.236	2.5092	1.5038	4.7336	1.6633				0.236	0.4006	0.0344	0.4775	0.0393		0.6778	0.0311	0.7238	0.0328			319	0.1129	1			0.236	0.9147	0.0156	0.898	0.0126
	0.238	2.6613	1.5326	4.4536	1.5804				0.238	0.4001	0.034	0.4763	0.0391		0.6805	0.0314	0.7243	0.033			320	0.0591	0			0.238	0.915	0.0153	0.8987	0.0126
	0.24	2.8125	1.5585	4.2305	1.5342				0.24	0.4002	0.0338	0.4758	0.0389		0.681	0.0315	0.7247	0.0331			321	-0.0403	0			0.24	0.9152	0.0149	0.8991	0.013
	0.242	2.8157	1.5443	4.2859	1.5668				0.242	0.3997	0.0337	0.4745	0.0391		0.6839	0.0317	0.7252	0.0335			322	0.104	1			0.242	0.9156	0.0152	0.8995	0.013
	0.244	2.8886	1.5474	4.2931	1.6018				0.244	0.3986	0.0337	0.4727	0.0389		0.6839	0.032	0.7277	0.0338			323	0.0678	0			0.244	0.916	0.0152	0.8996	0.0131
	0.246	2.7405	1.4532	4.0891	1.5548				0.246	0.3978	0.0338	0.4704	0.0382		0.6861	0.0323	0.7273	0.0336			324	0.2821	1			0.246	0.9162	0.0153	0.8996	0.0132
	0.248	2.5195	1.3651	3.8396	1.47				0.248	0.3962	0.0336	0.4674	0.0379		0.6873	0.0322	0.7258	0.0339			325	0.0969	1			0.248	0.9165	0.0156	0.8992	0.0131
	0.25	2.3746	1.3239	3.7653	1.4596				0.25	0.3941	0.0336	0.4667	0.0379		0.6881	0.0325	0.726	0.0342			326	0.0996	1			0.25	0.9168	0.0157	0.8989	0.0133
	0.252	2.3085	1.3662	3.9206	1.4576				0.252	0.391	0.0336	0.4649	0.0376		0.6885	0.0325	0.7254	0.0343			327	0.0675	0			0.252	0.9171	0.0159	0.8988	0.0132
	0.254	2.2497	1.3745	3.9213	1.4784				0.254	0.3889	0.0333	0.4628	0.0373		0.6886	0.0324	0.7256	0.0342			328	0.197	1			0.254	0.918	0.016	0.8981	0.0133
	0.256	2.1989	1.3975	3.8201	1.4592				0.256	0.3876	0.033	0.4612	0.0374		0.6877	0.0325	0.7256	0.0341			329	0.1748	1			0.256	0.9187	0.0162	0.897	0.0133
	0.258	2.0838	1.323	3.8343	1.4601				0.258	0.3855	0.0329	0.4602	0.0372		0.6868	0.0325	0.7249	0.034			330	0.1308	1			0.258	0.9195	0.0164	0.8968	0.0133
	0.26	2.0502	1.2864	3.9621	1.5097				0.26	0.3851	0.0327	0.4596	0.0371		0.6864	0.0328	0.7243	0.0341			331	0.186	1			0.26	0.9195	0.0166	0.8966	0.0133
	0.262	2.0977	1.3609	3.9285	1.4913				0.262	0.3852	0.0326	0.459	0.0368		0.6855	0.0329	0.7243	0.034			332	0.242	1			0.262	0.9199	0.0167	0.8958	0.0132
	0.264	2.0068	1.3388	4.0044	1.5836				0.264	0.3846	0.0328	0.4585	0.037		0.6843	0.033	0.7245	0.0337			333	0.4152	1			0.264	0.9202	0.0166	0.8955	0.0133
	0.266	1.8501	1.2493	4.3505	1.642				0.266	0.3836	0.0328	0.4565	0.0368		0.6822	0.0327	0.7227	0.0334			334	0.2285	1			0.266	0.9216	0.0172	0.8949	0.0133
	0.268	1.9188	1.3077	4.3088	1.6833				0.268	0.3845	0.0326	0.4569	0.0366		0.6817	0.0328	0.723	0.0336			335	0.4477	1			0.268	0.9228	0.0174	0.8951	0.0134
	0.27	1.9931	1.3089	4.3686	1.6853				0.27	0.3851	0.0324	0.4595	0.0367		0.6817	0.0329	0.7235	0.0339			336	0.3788	1			0.27	0.9242	0.0179	0.8953	0.0135
	0.272	1.9255	1.2725	4.4749	1.6919				0.272	0.3866	0.0324	0.4615	0.0365		0.684	0.0329	0.7221	0.0342			337	0.7879	1			0.272	0.9241	0.0181	0.8952	0.0135
	0.274	2.0059	1.2971	4.5723	1.7354				0.274	0.3888	0.0323	0.4651	0.0365		0.6838	0.0331	0.7232	0.034			338	0.3121	1			0.274	0.9249	0.0184	0.8954	0.0135
	0.276	2.2319	1.3814	4.4973	1.7823				0.276	0.3914	0.0325	0.4674	0.0365		0.6846	0.0328	0.7245	0.0339			339	0.6138	1			0.276	0.9258	0.0185	0.8964	0.0135
	0.278	2.2368	1.3545	4.5238	1.8414				0.278	0.3954	0.0323	0.4725	0.0365		0.6853	0.0325	0.7263	0.0341			340	0.3362	1			0.278	0.9258	0.0192	0.897	0.0133
	0.28	2.5271	1.4561	4.6526	1.8331				0.28	0.3988	0.0322	0.478	0.0367		0.6854	0.0325	0.727	0.0343			341	0.3541	1			0.28	0.9272	0.0202	0.8976	0.0131
	0.282	2.7355	1.5323	4.9372	1.8281				0.282	0.4058	0.0321	0.4848	0.0367		0.6866	0.0326	0.7266	0.034			342	0.3411	1			0.282	0.9282	0.0208	0.8985	0.0135
	0.284	2.714	1.5477	5.1568	2.0013				0.284	0.409	0.0322	0.491	0.0363		0.685	0.0326	0.7249	0.0343			343	0.4416	1			0.284	0.9297	0.021	0.8993	0.0134
	0.286	2.6811	1.5296	5.2547	2.0244				0.286	0.4164	0.0327	0.4986	0.036		0.683	0.0329	0.7224	0.0342			344	0.6484	1			0.286	0.9302	0.0215	0.9005	0.0133
	0.288	2.6387	1.6676	5.0679	1.9559				0.288	0.4207	0.0329	0.504	0.0362		0.6792	0.0327	0.7184	0.0344			345	0.4141	1			0.288	0.9303	0.0217	0.9012	0.0135
	0.29	2.9511	1.7568	5.0899	1.9038				0.29	0.4258	0.0329	0.5087	0.0363		0.6753	0.0325	0.7139	0.0343			346	0.4546	1			0.29	0.9303	0.0222	0.9015	0.0135
	0.292	3.035	1.7542	5.1592	1.855				0.292	0.4295	0.0331	0.5138	0.0364		0.6696	0.0325	0.7099	0.0344			347	0.7047	1			0.292	0.9315	0.0225	0.9022	0.0138
	0.294	3.0356	1.7115	4.9506	1.7699				0.294	0.4332	0.0335	0.515	0.0363		0.6651	0.0323	0.7037	0.0345			348	0.3754	1			0.294	0.9326	0.023	0.9029	0.0141
	0.296	2.7372	1.5752	4.9033	1.7251				0.296	0.4349	0.0333	0.5163	0.0364		0.66	0.0323	0.6966	0.0342			349	0.3019	1			0.296	0.9323	0.023	0.9031	0.0142
	0.298	2.7985	1.5686	5.1823	1.8321				0.298	0.435	0.0333	0.5173	0.0364		0.6539	0.0324	0.6899	0.0342			350	0.2939	1			0.298	0.9329	0.0232	0.9033	0.0145
	0.3	2.6408	1.507	5.1866	1.8088				0.3	0.4357	0.0332	0.5142	0.0359		0.648	0.0325	0.6827	0.034			351	0.4811	1			0.3	0.9324	0.0229	0.9034	0.0145
	0.302	2.4852	1.4958	5.2424	1.8283				0.302	0.4342	0.0325	0.5095	0.0357		0.6402	0.0323	0.6755	0.0341			352	0.3518	1			0.302	0.9323	0.0232	0.9032	0.0147
	0.304	2.4799	1.4689	5.3492	1.8572				0.304	0.43	0.0323	0.5038	0.0354		0.6332	0.0325	0.6697	0.034			353	0.3777	1			0.304	0.9315	0.0232	0.9028	0.0148
	0.306	2.3358	1.4175	5.5057	1.8467				0.306	0.4261	0.0319	0.4987	0.035		0.6264	0.0326	0.662	0.034			354	0.2017	1			0.306	0.9308	0.0231	0.9021	0.0152
	0.308	2.2724	1.4231	5.6553	1.9063				0.308	0.4225	0.0316	0.4916	0.0344		0.6195	0.0325	0.654	0.0341			355	0.4054	1			0.308	0.9308	0.0233	0.9016	0.0151
	0.31	2.218	1.3629	5.796	1.928				0.31	0.4162	0.0309	0.4842	0.0339		0.6122	0.0323	0.6461	0.0341			356	0.0425	0			0.31	0.9295	0.0229	0.9011	0.0152
	0.312	2.3897	1.4436	5.7091	1.9047				0.312	0.4104	0.0306	0.4762	0.0334		0.6037	0.0322	0.6376	0.0338			357	0.5044	1			0.312	0.9288	0.023	0.9001	0.0152
	0.314	2.4213	1.4885	5.8312	1.9289				0.314	0.4041	0.03	0.4688	0.0332		0.5974	0.0323	0.6291	0.034			358	0.5325	1			0.314	0.9271	0.0225	0.8992	0.0156
	0.316	2.3111	1.5179	5.9443	1.9826				0.316	0.3975	0.0297	0.4623	0.033		0.5904	0.0324	0.6207	0.0341			359	0.2873	1			0.316	0.926	0.0223	0.8987	0.0155
	0.318	2.7115	1.6251	5.7764	1.9472				0.318	0.3915	0.0297	0.4547	0.033		0.5847	0.0326	0.6128	0.0343			360	0.1949	1			0.318	0.9254	0.022	0.8984	0.0156
	0.32	2.6007	1.5649	5.8203	1.9506				0.32	0.3836	0.0292	0.4457	0.0326		0.5768	0.0326	0.6037	0.0344			361	0.2725	1			0.32	0.9252	0.022	0.8982	0.0157
	0.322	2.4869	1.482	5.8597	1.9342				0.322	0.3768	0.0287	0.4368	0.032		0.5675	0.0324	0.5961	0.0342			362	0.1814	1			0.322	0.9239	0.0218	0.8994	0.0162
	0.324	2.3717	1.4247	5.6236	1.8793				0.324	0.3708	0.0284	0.4284	0.0317		0.5594	0.0325	0.5879	0.0346			363	0.5187	1			0.324	0.9227	0.0206	0.9005	0.0164
	0.326	2.4021	1.4074	5.6059	1.8683				0.326	0.3637	0.0281	0.4215	0.0317		0.5507	0.0326	0.5803	0.0347			364	0.1374	1			0.326	0.9215	0.0202	0.9017	0.0164
	0.328	2.5773	1.4604	5.5905	1.8296				0.328	0.3574	0.0278	0.4156	0.0315		0.5444	0.0325	0.5719	0.0347			365	0.2329	1			0.328	0.9214	0.0202	0.903	0.017
	0.33	2.6773	1.4758	5.6868	1.9057				0.33	0.3507	0.0274	0.4089	0.0315		0.536	0.0324	0.5621	0.0346			366	0.966	1			0.33	0.9221	0.0203	0.9049	0.017
	0.332	2.4834	1.3975	5.6219	1.8739				0.332	0.3444	0.0272	0.4017	0.0315		0.5276	0.0324	0.5529	0.0347			367	0.2702	1			0.332	0.922	0.0202	0.9064	0.0172
	0.334	2.2164	1.2855	5.2883	1.8078				0.334	0.3379	0.0272	0.3957	0.0314		0.5201	0.0322	0.5444	0.0348			368	0.5358	1			0.334	0.9216	0.0198	0.9079	0.0174
	0.336	2.2436	1.2733	5.18	1.7324				0.336	0.3318	0.0269	0.389	0.0311		0.5123	0.0325	0.5353	0.0349			369	0.2264	1			0.336	0.9225	0.0193	0.9102	0.0175
	0.338	2.4198	1.3871	4.8101	1.6408				0.338	0.3254	0.0268	0.3818	0.0311		0.5036	0.0325	0.5254	0.0349			370	0.1247	1			0.338	0.9225	0.0194	0.9122	0.0175
	0.34	2.2349	1.3103	4.6182	1.619				0.34	0.3193	0.027	0.3756	0.031		0.4948	0.0324	0.5158	0.0348			371	0.579	1			0.34	0.9227	0.0195	0.9133	0.0176
	0.342	2.199	1.3015	4.8778	1.7036				0.342	0.314	0.0272	0.3695	0.0309		0.4867	0.0321	0.5063	0.0346			372	0.2124	1			0.342	0.9227	0.0195	0.9144	0.0181
	0.344	2.095	1.2579	4.7141	1.6671				0.344	0.309	0.0272	0.3648	0.0311		0.4784	0.0322	0.4974	0.0347			373	0.3019	1			0.344	0.9237	0.0192	0.9144	0.0181
	0.346	2.2141	1.3127	4.6167	1.6487				0.346	0.3031	0.0272	0.36	0.031		0.47	0.0319	0.4883	0.0346			374	0.1531	1			0.346	0.9256	0.0191	0.9144	0.0181
	0.348	2.1914	1.3236	4.4223	1.5623				0.348	0.2986	0.0271	0.3546	0.0307		0.4617	0.0318	0.4783	0.0344			375	0.3437	1			0.348	0.926	0.0189	0.9149	0.0179
	0.35	2.2439	1.4098	4.3494	1.5543				0.35	0.2942	0.0272	0.3506	0.0309		0.4542	0.0315	0.4687	0.0344			376	0.0857	0			0.35	0.9263	0.0188	0.9155	0.0179
	0.352	2.2976	1.5324	4.5055	1.6337				0.352	0.2909	0.0271	0.3452	0.031		0.4448	0.0313	0.4595	0.0344			377	0.12	1			0.352	0.9269	0.0185	0.9169	0.0185
	0.354	2.5681	1.6002	4.6689	1.6992				0.354	0.2867	0.0269	0.3413	0.0311		0.4368	0.0313	0.4502	0.0344			378	0.3403	1			0.354	0.9285	0.0185	0.9172	0.0184
	0.356	2.5435	1.5858	4.726	1.7313				0.356	0.2826	0.0269	0.337	0.0309		0.4261	0.0312	0.441	0.034			379	0.1423	1			0.356	0.9281	0.0182	0.9174	0.0185
	0.358	2.5137	1.5396	4.6744	1.6878				0.358	0.2807	0.0272	0.3332	0.0307		0.4164	0.0306	0.4322	0.0338			380	0.383	1			0.358	0.9289	0.0181	0.9172	0.0184
	0.36	2.6243	1.5432	4.6222	1.6731				0.36	0.2778	0.0271	0.3295	0.0306		0.4071	0.031	0.4238	0.0336			381	0.1625	1			0.36	0.929	0.0183	0.9178	0.0185
	0.362	2.4391	1.4439	4.8411	1.7991				0.362	0.2747	0.0271	0.3259	0.0306		0.3988	0.0309	0.4155	0.0335			382	0.2055	1			0.362	0.9313	0.019	0.9174	0.0185
	0.364	2.7586	1.5181	4.8383	1.7893				0.364	0.2724	0.0269	0.3222	0.0303		0.3906	0.0308	0.4075	0.0333			383	0.0523	0			0.364	0.9316	0.0189	0.9181	0.0183
	0.366	2.7813	1.5911	4.8309	1.7544				0.366	0.2697	0.0269	0.3196	0.0304		0.3823	0.0304	0.3986	0.0328			384	0.1432	1			0.366	0.9319	0.0189	0.9185	0.0179
	0.368	2.7973	1.5599	4.7107	1.7091				0.368	0.2679	0.0269	0.3163	0.0303		0.3752	0.0305	0.3904	0.0329			385	0.0095	0			0.368	0.9318	0.0186	0.9179	0.0175
	0.37	2.8073	1.5678	4.7517	1.7119				0.37	0.2659	0.0267	0.314	0.0302		0.3686	0.0303	0.3827	0.033			386	0.3419	1			0.37	0.9317	0.0185	0.9174	0.017
	0.372	2.5947	1.4752	4.6823	1.6762				0.372	0.2637	0.0264	0.3108	0.0302		0.3618	0.03	0.3758	0.0325			387	0.2456	1			0.372	0.931	0.0183	0.9173	0.0166
	0.374	2.6714	1.4928	4.4501	1.597				0.374	0.2617	0.0264	0.3073	0.03		0.3557	0.03	0.3684	0.0322			388	0.2318	1			0.374	0.9301	0.0185	0.9171	0.0165
	0.376	2.6745	1.4732	4.2224	1.5251				0.376	0.2594	0.0263	0.3046	0.03		0.3508	0.0299	0.3615	0.0318			389	0.246	1			0.376	0.9302	0.0187	0.917	0.0163
	0.378	2.6048	1.4188	4.4376	1.6248				0.378	0.2577	0.0263	0.3019	0.0297		0.3451	0.0298	0.3547	0.0315			390	0.162	1			0.378	0.93	0.0189	0.9162	0.0159
	0.38	2.6812	1.4261	4.4404	1.6904				0.38	0.2563	0.0264	0.3	0.0294		0.34	0.0297	0.3491	0.0314			391	0.0985	1			0.38	0.9298	0.0185	0.9164	0.016
	0.382	2.613	1.5214	4.556	1.7293				0.382	0.2548	0.0265	0.2979	0.0294		0.334	0.0296	0.3435	0.0311			392	0.3363	1			0.382	0.9285	0.0182	0.9167	0.0161
	0.384	2.6187	1.5321	4.6731	1.7662				0.384	0.2527	0.0263	0.2962	0.0293		0.3287	0.0293	0.3385	0.031			393	0.2103	1			0.384	0.928	0.018	0.9171	0.0159
	0.386	2.481	1.4844	4.4635	1.6849				0.386	0.2518	0.0263	0.2941	0.0294		0.3249	0.0296	0.3333	0.0306			394	0.4529	1			0.386	0.9273	0.0178	0.9174	0.0157
	0.388	2.347	1.4293	4.2559	1.628				0.388	0.2512	0.0262	0.2921	0.0294		0.3198	0.0297	0.3291	0.0304			395	0.2988	1			0.388	0.9273	0.018	0.9182	0.0155
	0.39	2.2912	1.3838	4.3791	1.7219				0.39	0.2495	0.0263	0.2906	0.0291		0.3166	0.0298	0.3246	0.0303			396	0.1322	1			0.39	0.9276	0.0179	0.9192	0.0154
	0.392	2.2418	1.4094	4.1792	1.6547				0.392	0.2478	0.0264	0.2872	0.0289		0.3113	0.0295	0.3197	0.0302			397	0.1113	1			0.392	0.9282	0.0176	0.9197	0.0155
	0.394	2.1265	1.3617	4.2019	1.6739				0.394	0.2457	0.0265	0.2863	0.0291		0.3087	0.0293	0.3166	0.0303			398	0.287	1			0.394	0.9284	0.0174	0.9216	0.0157
	0.396	2.019	1.3059	4.2291	1.6613				0.396	0.2442	0.0264	0.2841	0.0289		0.3043	0.029	0.3138	0.0302			399	0.156	1			0.396	0.9283	0.0171	0.9224	0.0158
	0.398	2.065	1.3176	4.2598	1.6608				0.398	0.2429	0.0264	0.2818	0.0287		0.3014	0.029	0.3099	0.0302			400	0.1574	1			0.398	0.9278	0.0169	0.9236	0.0158
	0.4	2.1179	1.3645	4.2384	1.6359				0.4	0.2413	0.0265	0.2808	0.029		0.2977	0.0288	0.3071	0.0302			401	0.0418	0			0.4	0.9274	0.0169	0.9238	0.0158
	0.402	1.8858	1.2672	3.8936	1.5496				0.402	0.2395	0.0263	0.2793	0.0293		0.2949	0.0289	0.3048	0.0298			402	0.1097	1			0.402	0.9278	0.0167	0.9253	0.0159
	0.404	1.951	1.2885	3.9363	1.5247				0.404	0.2377	0.0262	0.2771	0.0292		0.2924	0.0287	0.3016	0.0299			403	0.1351	1			0.404	0.9276	0.0166	0.9269	0.0162
	0.406	1.9491	1.2745	3.931	1.5542				0.406	0.2356	0.026	0.2753	0.0291		0.2905	0.0285	0.2992	0.0298			404	0.2051	1			0.406	0.9278	0.017	0.928	0.0164
	0.408	1.879	1.2592	3.7684	1.4795				0.408	0.2342	0.0259	0.2735	0.029		0.288	0.0285	0.2976	0.0296			405	0.2286	1			0.408	0.9273	0.0169	0.9284	0.0165
	0.41	1.8134	1.2235	3.6134	1.4386				0.41	0.2329	0.0258	0.2708	0.0292		0.2867	0.0282	0.2949	0.0295			406	0.2494	1			0.41	0.9276	0.0169	0.9296	0.0166
	0.412	1.8973	1.2408	3.4678	1.387				0.412	0.2311	0.0257	0.2689	0.029		0.2853	0.028	0.2927	0.0296			407	0.1606	1			0.412	0.9284	0.017	0.93	0.0167
	0.414	1.7662	1.1961	3.3873	1.4033				0.414	0.2297	0.026	0.2678	0.0292		0.2834	0.0278	0.2904	0.0294			408	0.0601	0			0.414	0.9284	0.0168	0.9296	0.0169
	0.416	1.6391	1.1994	3.1549	1.332				0.416	0.2277	0.0256	0.2671	0.0294		0.2827	0.0278	0.2888	0.0293			409	0.0629	0			0.416	0.9292	0.017	0.9299	0.0172
	0.418	1.5897	1.1518	3.0447	1.2904				0.418	0.2272	0.0258	0.2661	0.0296		0.2813	0.0277	0.2884	0.0293			410	0.1165	1			0.418	0.9304	0.0172	0.9314	0.0172
	0.42	1.4736	1.0886	2.8397	1.2353				0.42	0.2262	0.0255	0.2654	0.0299		0.2807	0.0275	0.2877	0.0292			411	0.0742	0			0.42	0.9322	0.0176	0.9331	0.0172
	0.422	1.3645	1.0367	2.8131	1.2768				0.422	0.2244	0.026	0.2633	0.0298		0.2812	0.0276	0.2881	0.0292			412	0.1786	1			0.422	0.933	0.0176	0.9332	0.0177
	0.424	1.3358	1.0243	2.6918	1.2664				0.424	0.2232	0.0258	0.2625	0.03		0.2813	0.0276	0.2884	0.0293			413	0.1086	1			0.424	0.9352	0.0179	0.9332	0.0178
	0.426	1.1698	0.9322	2.6385	1.2588				0.426	0.2222	0.0257	0.2623	0.0301		0.2809	0.0278	0.2892	0.0297			414	0.3265	1			0.426	0.9361	0.0178	0.9345	0.018
	0.428	1.1582	0.9248	2.652	1.3085				0.428	0.2208	0.0256	0.2606	0.0298		0.2805	0.0278	0.2894	0.0297			415	0.2749	1			0.428	0.9377	0.0179	0.9362	0.0181
	0.43	1.4447	1.0833	2.6211	1.3104				0.43	0.2196	0.0253	0.26	0.0298		0.282	0.0282	0.2902	0.0299			416	0.1317	1			0.43	0.9387	0.0178	0.9368	0.0182
	0.432	1.4437	1.0987	2.707	1.306				0.432	0.2184	0.0254	0.2603	0.0297		0.2818	0.0283	0.2909	0.0298			417	0.0659	0			0.432	0.94	0.0181	0.9384	0.0182
	0.434	1.6609	1.1933	2.5263	1.2495				0.434	0.2178	0.0254	0.2603	0.0299		0.2822	0.0283	0.2907	0.0295			418	0.0436	0			0.434	0.9421	0.0183	0.9409	0.0186
	0.436	1.5124	1.1285	2.4061	1.201				0.436	0.2176	0.0255	0.2602	0.0298		0.2836	0.0286	0.2922	0.0295			419	0.1374	1			0.436	0.9438	0.0188	0.9428	0.0182
	0.438	1.4345	1.0856	2.3472	1.19				0.438	0.2174	0.0255	0.2602	0.03		0.2852	0.0289	0.294	0.0296			420	0.0758	0			0.438	0.9453	0.0187	0.9442	0.0184
	0.44	1.356	1.0393	2.0777	1.0796				0.44	0.2179	0.0257	0.2604	0.0301		0.2866	0.0289	0.2956	0.0298			421	0.263	1			0.44	0.9467	0.0188	0.945	0.0183
	0.442	1.2782	1.0758	2.1441	1.114				0.442	0.2183	0.026	0.2613	0.0305		0.2877	0.0292	0.2985	0.0299			422	0.1845	1			0.442	0.9483	0.0186	0.9476	0.0182
	0.444	1.1299	0.9927	2.0012	1.0553				0.444	0.2185	0.0263	0.2625	0.0309		0.2877	0.0292	0.3004	0.0302			423	0.2782	1			0.444	0.9489	0.0186	0.9495	0.0187
	0.446	1.0586	1.0202	1.8673	1.0069				0.446	0.2192	0.0263	0.2632	0.0309		0.2886	0.0293	0.3013	0.0301			424	0.0121	0			0.446	0.9505	0.0184	0.9513	0.0185
	0.448	0.9931	0.9642	2.0151	1.0847				0.448	0.2201	0.0264	0.2642	0.0312		0.2901	0.0294	0.3028	0.03			425	0.1283	1			0.448	0.9523	0.0185	0.9524	0.0188
	0.45	1.0066	0.9353	1.8977	1.0961				0.45	0.2215	0.0266	0.266	0.0314		0.2914	0.0296	0.3035	0.0301			426	0.1072	1			0.45	0.9534	0.0184	0.9535	0.0186
	0.452	1.1707	1.0237	1.8958	1.1256				0.452	0.2227	0.0268	0.2672	0.0316		0.2921	0.0298	0.3063	0.0303			427	0.2183	1			0.452	0.9547	0.0185	0.954	0.0187
	0.454	1.1923	1.039	1.791	1.0817				0.454	0.2232	0.0271	0.2684	0.0321		0.2934	0.0299	0.3077	0.0303			428	0.1082	1			0.454	0.9553	0.0185	0.9547	0.0182
	0.456	1.1426	1.0111	1.6926	1.0508				0.456	0.224	0.027	0.2701	0.0325		0.2952	0.0301	0.3099	0.0305			429	0.0342	0			0.456	0.9556	0.0184	0.9552	0.0183
	0.458	1.1668	1.1063	1.7095	1.0452				0.458	0.2262	0.0273	0.2709	0.0326		0.2962	0.0301	0.3105	0.0301			430	0.0372	0			0.458	0.9561	0.0184	0.9552	0.0184
	0.46	1.119	1.052	1.786	1.0483				0.46	0.2266	0.0274	0.2725	0.0326		0.2974	0.0302	0.3117	0.0303			431	0.0393	0			0.46	0.9558	0.0189	0.9553	0.0187
	0.462	0.9997	0.9651	1.757	1.0381				0.462	0.2258	0.0277	0.2727	0.0328		0.2984	0.0301	0.3133	0.0302			432	0.2053	1			0.462	0.9557	0.0191	0.9545	0.0189
	0.464	0.8828	0.8787	1.6761	1.0023				0.464	0.2263	0.028	0.2728	0.033		0.2998	0.0304	0.3136	0.0302			433	0.0361	0			0.464	0.9556	0.0191	0.9546	0.0186
	0.466	0.9875	0.919	1.6527	0.9841				0.466	0.2276	0.0284	0.2743	0.0329		0.3008	0.0303	0.3146	0.0302			434	0.096	1			0.466	0.955	0.0192	0.9544	0.0186
	0.468	1.0218	0.9365	1.5779	0.9571				0.468	0.2286	0.0284	0.2753	0.0335		0.3002	0.0304	0.3152	0.0303			435	0.0139	0			0.468	0.954	0.0195	0.9551	0.0188
	0.47	0.9848	0.9464	1.6153	0.9594				0.47	0.2303	0.0285	0.2773	0.0339		0.3012	0.0304	0.3172	0.0304			436	0.0629	0			0.47	0.9534	0.0195	0.9554	0.0192
	0.472	1.0216	0.9597	1.7093	0.9867				0.472	0.2318	0.0289	0.2776	0.0341		0.3022	0.0303	0.3187	0.0307			437	0.0803	1			0.472	0.9526	0.0195	0.9558	0.0194
	0.474	0.9866	0.926	1.5864	0.9394				0.474	0.2322	0.0291	0.279	0.0346		0.3038	0.0305	0.3204	0.0307			438	0.0912	1			0.474	0.9521	0.0194	0.955	0.0193
	0.476	0.9524	0.8975	1.6284	0.9606				0.476	0.2318	0.0289	0.2789	0.0345		0.3055	0.0306	0.323	0.0306			439	0.1692	1			0.476	0.9519	0.0196	0.9546	0.0193
	0.478	1.0643	0.9598	1.5086	0.9149				0.478	0.2331	0.0293	0.279	0.0347		0.3072	0.0305	0.3245	0.0306			440	0.0996	1			0.478	0.9504	0.0195	0.9532	0.0192
	0.48	0.9582	0.8916	1.8256	1.0921				0.48	0.2342	0.0297	0.2797	0.0349		0.3093	0.0308	0.3283	0.0307			441	0.0512	0			0.48	0.9484	0.0195	0.9529	0.0202
	0.482	0.9252	0.8816	1.7597	1.0741				0.482	0.2343	0.0298	0.2799	0.0348		0.3112	0.0307	0.3305	0.0306			442	0.1905	1			0.482	0.9476	0.0196	0.9522	0.0208
	0.484	0.8936	0.8715	1.746	1.0833				0.484	0.2351	0.03	0.279	0.0346		0.3147	0.0306	0.3343	0.0309			443	0.0137	0			0.484	0.9469	0.0197	0.9503	0.0213
	0.486	0.7913	0.7952	1.7304	1.0716				0.486	0.235	0.03	0.2788	0.0342		0.3184	0.0304	0.338	0.0307			444	0.1204	1			0.486	0.9453	0.02	0.9479	0.0216
	0.488	0.6925	0.7193	1.6592	1.0212				0.488	0.2349	0.0298	0.279	0.0343		0.322	0.0302	0.341	0.0309			445	0.2685	1			0.488	0.9436	0.0201	0.9458	0.0219
	0.49	0.5985	0.6432	1.5337	0.9691				0.49	0.2341	0.0296	0.2797	0.0343		0.3257	0.0302	0.3449	0.0309			446	0.1387	1			0.49	0.942	0.0203	0.9441	0.0221
	0.492	0.6556	0.7363	1.4105	0.9052				0.492	0.2338	0.0296	0.28	0.0343		0.33	0.0302	0.3498	0.031			447	0.2334	1			0.492	0.9397	0.0207	0.9418	0.0226
	0.494	0.5724	0.6705	1.3463	0.8643				0.494	0.2333	0.0295	0.2804	0.0344		0.3349	0.0302	0.3541	0.031			448	0.155	1			0.494	0.9377	0.0208	0.9402	0.0225
	0.496	0.5671	0.6841	1.4505	0.9138				0.496	0.2341	0.0296	0.2808	0.0347		0.3397	0.0299	0.3595	0.0313			449	0.105	1			0.496	0.9361	0.0209	0.9391	0.0232
	0.498	0.639	0.7464	1.5581	0.955				0.498	0.2343	0.0294	0.2816	0.0345		0.3453	0.0301	0.365	0.0313			450	0.0311	0			0.498	0.9344	0.0209	0.9379	0.023
	0.5	0.6412	0.7584	1.4499	0.9185				0.5	0.2348	0.0294	0.2832	0.0347		0.3505	0.0297	0.3712	0.0311			451	0.1787	1			0.5	0.9335	0.0211	0.9356	0.0226
	0.502	0.6454	0.9114	1.5613	0.9746				0.502	0.2381	0.0299	0.2853	0.0346		0.3574	0.0297	0.3782	0.0313			452	0.0211	0			0.502	0.9313	0.0213	0.9338	0.0225
	0.504	0.5783	0.8539	1.5643	0.9623				0.504	0.2413	0.0297	0.2881	0.0343		0.3639	0.0295	0.3852	0.0313			453	0.0774	0			0.504	0.9306	0.0217	0.9322	0.0219
	0.506	0.513	0.7936	1.567	1.0382				0.506	0.245	0.0296	0.293	0.0343		0.3722	0.0294	0.3921	0.031			454	0.0353	0			0.506	0.9309	0.0221	0.9318	0.0214
	0.508	0.4501	0.7222	1.6233	1.06				0.508	0.2505	0.0299	0.2982	0.034		0.3801	0.0295	0.4008	0.0311			455	0.0354	0			0.508	0.931	0.0221	0.9303	0.0209
	0.51	0.5352	0.7596	1.8948	1.1745				0.51	0.2561	0.0299	0.3057	0.034		0.3873	0.0293	0.4091	0.0311			456	0.0458	0			0.51	0.9302	0.022	0.9285	0.02
	0.512	0.5491	0.7602	1.9968	1.2231				0.512	0.2634	0.0297	0.3143	0.0342		0.3936	0.0295	0.4187	0.031			457	0.1309	1			0.512	0.9302	0.0217	0.928	0.0195
	0.514	0.4912	0.7087	2.0904	1.2719				0.514	0.2715	0.03	0.3244	0.0346		0.4012	0.029	0.4275	0.0309			458	0.1622	1			0.514	0.9311	0.0217	0.9267	0.0194
	0.516	0.5072	0.7032	2.012	1.2186				0.516	0.2814	0.03	0.3361	0.0346		0.4085	0.0289	0.436	0.0309			459	0.0494	0			0.516	0.9313	0.021	0.9255	0.0182
	0.518	0.4516	0.647	2.0892	1.223				0.518	0.2938	0.0303	0.3488	0.0349		0.4158	0.0288	0.4458	0.0308			460	0.1825	1			0.518	0.9336	0.021	0.9258	0.0182
	0.52	0.3976	0.5891	1.9419	1.1337				0.52	0.3054	0.0303	0.361	0.0344		0.4248	0.0286	0.4536	0.0307			461	0.0876	1			0.52	0.9352	0.021	0.927	0.0172
	0.522	0.4908	0.6696	1.9538	1.1544				0.522	0.3191	0.0303	0.3754	0.0345		0.4329	0.0286	0.4612	0.0306			462	0.0666	0			0.522	0.9369	0.0208	0.9277	0.0163
	0.524	0.657	0.7963	1.9087	1.1432				0.524	0.3326	0.0303	0.3906	0.0344		0.4418	0.0286	0.4685	0.0304			463	0.2821	1			0.524	0.9376	0.0204	0.9292	0.0158
	0.526	0.6033	0.7578	2.134	1.213				0.526	0.3453	0.0303	0.4065	0.0346		0.4494	0.0285	0.4757	0.0302			464	0.0801	1			0.526	0.9383	0.0196	0.9299	0.0157
	0.528	0.6201	0.7695	2.1382	1.2058				0.528	0.3602	0.0308	0.4234	0.0348		0.4584	0.0284	0.4847	0.0304			465	0.248	1			0.528	0.9398	0.019	0.9322	0.0153
	0.53	0.5626	0.7165	2.139	1.1985				0.53	0.3766	0.0307	0.4403	0.0348		0.4656	0.0282	0.4923	0.0303			466	0.1341	1			0.53	0.9427	0.0186	0.9337	0.015
	0.532	0.5765	0.783	2.3541	1.2826				0.532	0.393	0.031	0.456	0.0344		0.4737	0.028	0.5003	0.0302			467	0.0855	1			0.532	0.9448	0.018	0.9352	0.0149
	0.534	0.8791	0.9436	2.6717	1.394				0.534	0.4071	0.0308	0.4707	0.0342		0.478	0.0278	0.5059	0.0297			468	0.119	1			0.534	0.9452	0.0175	0.9374	0.0148
	0.536	1.1031	1.0991	2.7613	1.3913				0.536	0.4227	0.0312	0.4862	0.0338		0.4856	0.0273	0.5129	0.0293			469	0.2123	1			0.536	0.9469	0.0168	0.939	0.0146
	0.538	1.245	1.1564	2.8391	1.3807				0.538	0.4364	0.0312	0.5008	0.0333		0.4906	0.0268	0.5192	0.029			470	0.0223	0			0.538	0.947	0.0167	0.9409	0.0147
	0.54	1.4477	1.2114	3.122	1.4388				0.54	0.4484	0.0312	0.5138	0.0331		0.4948	0.0268	0.5262	0.0288			471	0.1445	1			0.54	0.9485	0.0164	0.9425	0.0148
	0.542	1.6365	1.2899	3.2265	1.4731				0.542	0.4603	0.0309	0.5262	0.0332		0.5017	0.027	0.5321	0.0291			472	0.1083	1			0.542	0.9496	0.0163	0.944	0.0149
	0.544	1.6644	1.2731	3.4238	1.4781				0.544	0.4694	0.0306	0.536	0.0328		0.5073	0.0271	0.5372	0.0293			473	0.0874	1			0.544	0.9508	0.0163	0.9452	0.015
	0.546	1.8948	1.341	3.5497	1.5106				0.546	0.4795	0.03	0.5454	0.0324		0.511	0.0271	0.5403	0.0289			474	0.1205	1			0.546	0.9521	0.0166	0.9468	0.015
	0.548	1.9637	1.3827	3.5499	1.5565				0.548	0.4869	0.0298	0.5542	0.0323		0.5131	0.027	0.543	0.0289			475	0.1107	1			0.548	0.9528	0.0166	0.9472	0.015
	0.55	2.3066	1.4917	4.1326	1.7071				0.55	0.4925	0.0296	0.5599	0.0321		0.5165	0.0276	0.5444	0.0288			476	0.1353	1			0.55	0.9528	0.0165	0.9486	0.0146
	0.552	2.5579	1.5469	4.259	1.7201				0.552	0.4975	0.0296	0.5625	0.0312		0.5186	0.0271	0.5473	0.0286			477	0.1798	1			0.552	0.953	0.0168	0.9489	0.0145
	0.554	2.5711	1.5826	4.2011	1.6412				0.554	0.4994	0.0296	0.5644	0.031		0.5223	0.0275	0.5498	0.0287			478	0.159	1			0.554	0.9535	0.0171	0.9496	0.0146
	0.556	2.7835	1.6181	4.5056	1.71				0.556	0.5007	0.0294	0.5658	0.0307		0.5242	0.0277	0.5507	0.0283			479	-0.0705	0			0.556	0.9537	0.0173	0.9505	0.0149
	0.558	2.6873	1.5612	4.9534	1.7947				0.558	0.5008	0.0293	0.5657	0.0306		0.5248	0.0285	0.5509	0.0281			480	0.1251	0			0.558	0.9542	0.0177	0.9502	0.0148
	0.56	2.722	1.5363	5.1599	1.8264				0.56	0.4999	0.0295	0.564	0.0304		0.5258	0.0284	0.552	0.0279			481	0.3053	1			0.56	0.9542	0.018	0.9496	0.0148
	0.562	2.745	1.4981	5.4504	1.9197				0.562	0.4974	0.0293	0.5621	0.0306		0.5256	0.0277	0.5521	0.0281			482	0.0855	0			0.562	0.9533	0.018	0.9488	0.0147
	0.564	2.9036	1.5427	5.3892	1.9354				0.564	0.4949	0.0293	0.5589	0.031		0.525	0.0274	0.5521	0.028			483	0.157	1			0.564	0.9531	0.0183	0.9482	0.0146
	0.566	2.9076	1.5465	5.4154	1.9082				0.566	0.4897	0.0294	0.5532	0.0307		0.5248	0.0273	0.551	0.0279			484	0.1523	0			0.566	0.9522	0.0183	0.9468	0.0145
	0.568	3.1214	1.6182	5.4237	1.9208				0.568	0.4837	0.0292	0.5489	0.0309		0.5252	0.0281	0.5509	0.028			485	0.2353	1			0.568	0.9508	0.0184	0.9447	0.0149
	0.57	3.3981	1.696	5.5804	1.9912				0.57	0.4784	0.0294	0.544	0.0315		0.5263	0.0281	0.5501	0.0281			486	0.1083	0			0.57	0.9474	0.0184	0.941	0.015
	0.572	3.3726	1.6842	5.5606	1.9699				0.572	0.4729	0.0294	0.5384	0.0318		0.5266	0.0283	0.5508	0.0281			487	0.1623	1			0.572	0.9438	0.0186	0.9362	0.015
	0.574	3.3366	1.6387	5.2593	1.8343				0.574	0.4668	0.0297	0.5323	0.0322		0.5274	0.0285	0.5495	0.0281			488	-0.006	0			0.574	0.9376	0.0182	0.9293	0.0148
	0.576	3.365	1.6959	5.1727	1.8364				0.576	0.4605	0.0297	0.5265	0.0326		0.5272	0.0288	0.5478	0.0283			489	0.3137	1			0.576	0.9295	0.0179	0.9205	0.0146
	0.578	3.3137	1.725	5.0333	1.836				0.578	0.455	0.0299	0.5203	0.0328		0.5274	0.0293	0.5463	0.0283			490	0.2776	1			0.578	0.9201	0.0178	0.9103	0.0145
	0.58	3.4026	1.7337	4.7364	1.7437				0.58	0.4487	0.0295	0.5145	0.0331		0.5255	0.0289	0.5439	0.0283			491	-0.1229	0			0.58	0.9086	0.0175	0.899	0.0145
	0.582	3.1244	1.6413	4.505	1.6472				0.582	0.4431	0.0294	0.509	0.033		0.5251	0.0293	0.5412	0.028			492	0.1995	1			0.582	0.8962	0.0173	0.886	0.0146
	0.584	2.9921	1.5939	4.2346	1.5549				0.584	0.4366	0.0296	0.5022	0.0332		0.5221	0.0297	0.5395	0.028			493	0.1619	1			0.584	0.881	0.0165	0.8701	0.0142
	0.586	2.864	1.5037	4.1463	1.5737				0.586	0.4305	0.0295	0.4973	0.0333		0.5217	0.0296	0.5384	0.0282			494	0.043	0			0.586	0.8645	0.0159	0.8525	0.0137
	0.588	2.8876	1.4865	4.1856	1.5937				0.588	0.4263	0.0297	0.4911	0.0331		0.5189	0.0291	0.5364	0.0286			495	0.0636	0			0.588	0.8457	0.0151	0.8338	0.0133
	0.59	2.6282	1.3934	3.8613	1.5087				0.59	0.4224	0.0302	0.4861	0.0329		0.5178	0.0291	0.5358	0.0287			496	0.1242	0			0.59	0.8254	0.0146	0.8132	0.0129
	0.592	2.5966	1.3845	3.882	1.5743				0.592	0.4182	0.0305	0.4823	0.0332		0.5156	0.0288	0.5356	0.0288			497	0.0053	0			0.592	0.8153	0.0148	0.8036	0.0133
	0.594	2.4307	1.3123	3.7559	1.524				0.594	0.4148	0.0306	0.4799	0.0334		0.5146	0.0287	0.5338	0.0287			498	-0.0357	0			0.594	0.806	0.0152	0.7938	0.0137
	0.596	2.4219	1.3034	3.8621	1.5449				0.596	0.4117	0.0308	0.4769	0.0334		0.5122	0.0285	0.5329	0.0289			499	0.2087	1			0.596	0.7964	0.0155	0.7839	0.0144
	0.598	2.4239	1.3061	3.816	1.5227				0.598	0.4086	0.0308	0.4737	0.0338		0.5081	0.0285	0.5322	0.0291			500	0.0347	0			0.598	0.7857	0.0162	0.7739	0.0151
																					501	0.0993	0
																					502	-0.1353	0
																					503	0.1547	0
																					504	0.0549	0
																					505	0.0115	0
																					506	0.0801	0
																					507	0.0984	0
																					508	0.0865	0
																					509	0.1164	0
																					510	0.0771	0
																					511	0.2132	1
																					512	0.0525	0
																					513	0.1694	1
																					514	0.2365	1
																					515	0.0894	0
																					516	0.1087	0
																					517	0.0323	0
																					518	0.0001	0
																					519	0.1842	1
																					520	0.0994	0
																					521	0.0698	0
																					522	0.0519	0
																					523	0.0729	0
																					524	0.109	1
																					525	0.1253	1
																					526	0.1387	1
																					527	-0.0101	0
																					528	0.1614	1
																					529	0.066	0
																					530	0.1919	1
																					531	0.0237	0
																					532	0.1075	1
																					533	0.0521	0
																					534	-0.0554	0
																					535	0.0153	0
																					536	-0.0199	0
																					537	0.1053	1
																					538	0.0077	0
																					539	0.079	1
																					540	0.2153	1
																					541	0.0504	0
																					542	0.0447	0
																					543	0.0708	0
																					544	0.0152	0
																					545	-0.0737	0
																					546	0.0547	0
																					547	0.1164	1
																					548	0.0411	0
																					549	0.0116	0
																					550	0.0458	0
																					551	0.1044	1
																					552	0.1086	1
																					553	0.1932	1
																					554	0.0816	0
																					555	0.0149	0
																					556	0.0566	0
																					557	0.0659	0
																					558	0.1118	1
																					559	0.0694	0
																					560	0.0691	0
																					561	0.1844	1
																					562	-0.0189	0
																					563	-0.0792	0
																					564	0.026	0
																					565	-0.0281	0
																					566	0.0209	0
																					567	0.1062	1
																					568	0.0334	0
																					569	0.0531	0
																					570	0.0649	0
																					571	-0.0875	1
																					572	0.0797	0
																					573	0.1054	1
																					574	0.1382	1
																					575	0.0681	0
																					576	-0.0256	0
																					577	0.0627	0
																					578	0.1044	1
																					579	0.1268	1
																					580	0.0864	1
																					581	0.091	1
																					582	0.1643	1
																					583	0.1323	1
																					584	0.0601	0
																					585	0.075	0
																					586	0.1541	1
																					587	0.0318	0
																					588	0.0128	0
																					589	0.0819	1
																					590	-0.0014	0
																					591	0.1866	1
																					592	0.121	1
																					593	0.0244	0
																					594	0.0654	0
																					595	0.0468	0
																					596	0.0433	0
																					597	0.0765	0
																					598	-0.0236	0
																					599	0.0019	0
																					600	0.2069	1
																					601	0.1054	1
																					602	0.1968	1
																					603	0.0336	0
																					604	-0.0549	0
																					605	-0.0003	0
																					606	0.0244	0
																					607	0.0289	0
																					608	0.1174	1
																					609	0.1528	1
																					610	0.1677	1
																					611	0.0885	1
																					612	0.02	0
																					613	0.0537	0
																					614	-0.0105	0
																					615	0.024	0
																					616	0.0764	0
																					617	0.0672	0
																					618	0.0671	0
																					619	0.0326	0
																					620	0.0645	0
																					621	0.0798	1
																					622	0.1244	1
																					623	0.0081	0
																					624	0.022	0
																					625	-0.0062	0
																					626	-0.1506	1
																					627	0.1349	1
																					628	0.033	0
																					629	-0.025	0
																					630	0.074	0
																					631	0.1149	1
																					632	0.1365	1
																					633	-0.0405	0
																					634	0.2911	1
																					635	0.2318	1
																					636	0.0945	1
																					637	0.1673	1
																					638	0.1888	1
																					639	-0.0888	1
																					640	0.0668	0
																					641	0.0523	0
																					642	0.1265	1
																					643	0.1061	1
																					644	0.0574	0
																					645	0.0058	0
																					646	0.1488	1
																					647	-0.0388	0
																					648	0.0535	0
																					649	0.0545	0
																					650	0.1511	1
																					651	0.1777	1
																					652	0.2598	1
																					653	0.2028	1
																					654	-0.1344	1
																					655	-0.0491	0
																					656	0.1808	1
																					657	0.0074	0
																					658	-0.1792	1
																					659	0.0689	0
																					660	0.0853	1
																					661	0.131	1
																					662	0.0596	0
																					663	-0.0729	0
																					664	-0.0426	0
																					665	0.0633	0
																					666	0.0288	0
																					667	-0.0223	0
																					668	0.1041	1
																					669	0.0996	1
																					670	0.0046	0
																					671	-0.0122	0
																					672	0.0848	1
																					673	0.1212	1
																					674	-0.0284	0
																					675	-0.0166	0
																					676	0.0634	0
																					677	0.1226	1
																					678	0.1361	1
																					679	0.1075	1
																					680	0.1382	1
																					681	0.0824	1
																					682	0.193	1
																					683	0.1792	1
																					684	0.0567	0
																					685	0.1724	1
																					686	0.0316	0
																					687	0.1936	1
																					688	0.0046	0
																					689	0.0895	1
																					690	0.0435	0
																					691	0.1152	1
																					692	-0.183	1
																					693	0.0839	1
																					694	0.0478	0
																					695	0.1941	1
																					696	0.0895	1
																					697	0.0961	1
																					698	0.023	0
																					699	0.1407	1
																					700	0.1497	1
																					701	0.0415	0
																					702	0.0336	0
																					703	0.1228	1
																					704	-0.0181	0
																					705	0.2362	1
																					706	0.1572	1
																					707	0.0833	1
																					708	0.0542	0
																					709	0.1819	1
																					710	0.0433	0
																					711	0.1512	1
																					712	0.0733	0
																					713	0.011	0
																					714	0.0839	1
																					715	0.0617	0
																					716	0.0098	0
																					717	0.123	1
																					718	0.1328	1
																					719	0.1005	1
																					720	0.2486	1
																					721	0.1963	1
																					722	0.1992	1
																					723	0.0927	1
																					724	0.1849	1
																					725	0.0805	0
																					726	-0.0288	0
																					727	0.0174	0
																					728	0.0124	0
																					729	0.0407	0
																					730	0.1324	1
																					731	0.011	0
																					732	0.0594	0
																					733	0.0722	0
																					734	0.0219	0
																					735	0.2303	1
																					736	0.0304	0
																					737	0.05	0
																					738	0.2343	1
																					739	0.0342	0
																					740	0.1081	1
																					741	0.0945	1
																					742	0.0023	0
																					743	0.1311	1
																					744	0.0372	0
																					745	0.0285	0
																					746	-0.0063	0
																					747	-0.0115	0
																					748	0.0577	0
																					749	0.1254	1
																					750	0.1889	1
																					751	0.207	1
																					752	0.1786	1
																					753	0.2162	1
																					754	0.0916	1
																					755	0.134	1
																					756	0.125	1
																					757	0.0858	1
																					758	0.0804	0
																					759	0.1442	1
																					760	0.0436	0
																					761	0.0937	1
																					762	0.1609	1
																					763	0.0708	0
																					764	0.0551	0
																					765	0.0772	0
																					766	0.0959	1
																					767	0.17	1
																					768	0.2006	1
																					769	0.0929	1
																					770	0.177	1
																					771	0.2333	1
																					772	0.1739	1
																					773	0.101	1
																					774	0.0951	1
																					775	0.0972	1
																					776	0.0816	0
																					777	0.0487	0
																					778	0.1002	1
																					779	0.0367	0
																					780	-0.0078	0
																					781	0.0928	1
																					782	0.0281	0
																					783	0.1272	1
																					784	0.1465	1
																					785	0.1325	1
																					786	0.1891	1
																					787	0.1243	1
																					788	0.2092	1
																					789	0.2021	1
																					790	0.0408	0
																					791	0.0898	0
																					792	0.0363	0
																					793	-0.0565	0
																					794	0.1913	1
																					795	0.2697	1
																					796	0.1947	1
																					797	0.3214	1
																					798	0.0856	0
																					799	0.2388	1
																					800	0.1201	1
																					801	0.1414	1
																					802	0.1056	1
																					803	0.2325	1
																					804	0.1399	1
																					805	0.1273	1
																					806	0.2672	1
																					807	0.0784	0
																					808	0.0928	1
																					809	-0.0711	0
																					810	0.0796	0
																					811	0.103	0
																					812	0.1411	1
																					813	-0.1824	1
																					814	0.0745	0
																					815	-0.1922	1
																					816	-0.0451	0
																					817	0.0248	0
																					818	0.1346	1
																					819	0.0074	0
																					820	0.0758	0
																					821	-0.1187	1
																					822	0.1653	1
																					823	0.0817	0
																					824	-0.0365	0
																					825	0.0651	0
																					826	0.0085	0
																					827	-0.0819	0
																					828	-0.1525	1
																					829	-0.0813	0
																					830	0.1083	0
																					831	0.0013	0
																					832	0.0011	0
																					833	0.1076	0
																					834	0.0418	0
																					835	-0.0949	0
																					836	-0.041	0
																					837	-0.0081	0
																					838	0.0868	0
																					839	-0.0829	0
																					840	0.028	0
																					841	0.112	1
																					842	0.0671	0
																					843	0.069	0
																					844	0.1444	1
																					845	-0.0984	0
																					846	0.2549	1
																					847	0.1861	1
																					848	0.2203	1
																					849	-0.0399	0
																					850	0.0352	0
																					851	0.2193	1
																					852	0.0634	0
																					853	-0.0928	0
																					854	0.0655	0
																					855	0.0242	0
																					856	-0.088	0
																					857	0.2466	1
																					858	0.0611	0
																					859	0.074	0
																					860	0.2765	1
																					861	0.0243	0
																					862	0.0514	0
																					863	-0.1189	1
																					864	0.1501	1
																					865	0.1514	1
																					866	0.1171	1
																					867	0.0722	0
																					868	0.0744	0
																					869	0.024	0
																					870	0.1198	1
																					871	0.0476	0
																					872	0.0763	0
																					873	0.1613	1
																					874	0.13	1
																					875	0.2551	1
																					876	-0.0313	0
																					877	0.0284	0
																					878	-0.0915	0
																					879	-0.0161	0
																					880	0.1491	1
																					881	-0.0158	0
																					882	0.1282	1
																					883	0.0642	0
																					884	0.1182	1
																					885	0.1758	1
																					886	0.0723	0
																					887	0.0845	0
																					888	0.0099	0
																					889	-0.0675	0
																					890	0.0137	0
																					891	-0.0186	0
																					892	0.0603	0
																					893	-0.0127	0
																					894	-0.0313	0
																					895	0.0232	0
																					896	0.1138	1
																					897	0.105	1
																					898	0.0899	0
																					899	0.0783	0
																					900	0.097	0
																					901	0.1076	1
																					902	-0.0161	0
																					903	0.1551	1
																					904	-0.0112	0
																					905	0.2194	1
																					906	0.0759	0
																					907	0.0134	0
																					908	-0.076	0
																					909	0.081	0
																					910	0.0419	0
																					911	0.0814	1
																					912	-0.023	0
																					913	0.0444	0
																					914	-0.0108	0
																					915	0.066	0
																					916	0.1146	1
																					917	0.0103	0
																					918	0.181	1
																					919	0.1371	1
																					920	0.0953	1
																					921	0.0569	0
																					922	0.0459	0
																					923	0.0718	0
																					924	0.0808	0
																					925	0.1009	1
																					926	0.0782	0
																					927	0.133	1
																					928	0.0771	0
																					929	0.0769	0
																					930	0.1162	1
																					931	-0.0152	0
																					932	-0.0082	0
																					933	0.0177	0
																					934	-0.06	0
																					935	0.0807	1
																					936	-0.002	0
																					937	0.0455	0
																					938	0.1244	1
																					939	0.0781	0
																					940	0.1076	1
																					941	0.0834	1
																					942	0.0578	0
																					943	0.0888	1
																					944	0.1055	1
																					945	0.0882	1
																					946	0.0941	1
																					947	0.0884	1
																					948	0.0296	0
																					949	0.0261	0
																					950	0.1232	1
																					951	0.189	1
																					952	0.0995	1
																					953	0.0717	0
																					954	0.0174	0
																					955	0.039	0
																					956	0.0477	0
																					957	0.1657	1
																					958	0.0638	0
																					959	0.1041	1
																					960	0.1187	1
																					961	0.1493	1
																					962	0.0788	0
																					963	0.0611	0
																					964	0.1002	1
																					965	0.0715	0
																					966	0.0586	0
																					967	0.1094	1
																					968	0.0753	0
																					969	0.1179	1
																					970	0.0498	0

## Sheet: Figure 4
Figure 4. Spatial Distribution of neuronal modulation associated with spatially non-selective attention
	Figure 4c. Population distribution of the overlaps of RFs and Gabor stimuli across all units								Figure 4d. Bottom, Correlation between neuronal modulation (d’) and the proximity of RF and Gabor stimulus									Figure 4d. Top, Mean modulation indices (d') of units grouped in four equal intervals of RF-Gabor overlaps
																		Overlap of RF & Gabor prob (%)
	Bin (% overlap)	Count							Overlap of RF & Gabor prob (%)	Neuronal d'								Bin (neaural d')	Overlap	95% CI
	0	0							0.314	0.1455								9.4512	0.1191	0.0294
	3	65							0.2058	0.5								28.3537	0.1142	0.0267
	6	35							0.1213	0.4025								47.2563	0.1029	0.0397
	9	40							0.3037	0.0416								66.1587	0.0812	0.1168
	12	36							0.2533	0.448
	15	44							0.1836	0.2912
	18	52							0.2641	0.1744
	21	72							0.25	0.1984
	24	81							0.1635	0.3626
	27	70							0.2283	0.2021
	30	48							0.2382	0.1442
	33	42							0.155	0.2169
	36	47							0.1319	0.0893
	39	23							0.0171	0.1017
	42	33							0.2454	0.1581
	45	8							0.1984	0.2494
	48	10							0.2403	0.2646
	51	4							0.0727	0.2852
	54	4							0.1834	0.09
	57	3							0.1652	0.2166
	60	8							0	-0.0311
	63	2							0.1162	0.2402
	66	3							0.0373	0.0225
	69	0							0.0774	0.07
	72	0							0.0339	0.1527
	75	0							0.1649	0.2852
	78	1							0.1958	0.3372
	81	0							0.16	0.2066
	84	0							0.2679	0.17
	87	0							0.2422	0.2762
	90	0							0.1297	0.0455
	93	0							0.0497	0.0334
	96	0							0.1242	0.0232
	99	0							0.0464	0.4644
									0.0516	0.1072
									0.058	0.0854
									0.0134	0.0886
									0.1272	0.3393
									0.1022	0.334
									0.073	0.3667
									0.0747	0.1506
									0.1384	0.241
									NaN	0.1268
									NaN	0.1661
									NaN	0.4698
									NaN	0.1317
									NaN	0.1871
									NaN	0.205
									NaN	0.3051
									NaN	0.2622
									NaN	0.2864
									NaN	0.2489
									NaN	0.2282
									NaN	0.2554
									NaN	0.1831
									NaN	0.2068
									NaN	0.0978
									NaN	0.1289
									NaN	0.2104
									NaN	0.1812
									NaN	0.2188
									NaN	0.3272
									NaN	-0.0462
									NaN	0.1141
									NaN	0.0277
									NaN	0.3759
									NaN	0.098
									NaN	0.1736
									NaN	0.1051
									NaN	0.3297
									NaN	0.142
									NaN	0.6707
									NaN	0.1465
									NaN	0.3469
									NaN	0.3006
									NaN	0.1027
									NaN	0.1307
									NaN	0.0618
									NaN	0.3406
									NaN	0.1085
									NaN	0.3877
									NaN	0.1201
									NaN	-0.015
									NaN	0.092
									NaN	0.0723
									NaN	0.1214
									NaN	0.0411
									NaN	0.4127
									NaN	0.234
									NaN	0.5102
									NaN	0.4103
									NaN	-0.0607
									NaN	0.3125
									NaN	0.1797
									NaN	0.2056
									NaN	0.113
									NaN	0.1377
									NaN	0.3426
									NaN	0.5362
									NaN	0.2274
									NaN	0.1264
									NaN	0.1007
									NaN	0.0502
									NaN	0.1813
									NaN	0.2047
									NaN	0.3446
									NaN	0.1454
									NaN	0.0848
									NaN	-0.241
									NaN	0.2768
									NaN	0.312
									NaN	0.2454
									NaN	0.2863
									NaN	0.035
									NaN	0.2319
									NaN	0.3691
									NaN	0.1898
									NaN	0.127
									NaN	0.183
									NaN	0.1439
									NaN	0.2798
									NaN	0.2422
									NaN	0.205
									NaN	0.153
									NaN	-0.047
									NaN	0.1099
									NaN	0.2904
									NaN	0.6847
									NaN	0.3314
									NaN	0.116
									NaN	0.225
									NaN	0.1764
									NaN	0.2285
									NaN	0.2079
									NaN	0.2113
									NaN	0.0455
									NaN	0.4112
									NaN	0.4669
									NaN	0.1368
									NaN	0.3678
									NaN	0.2335
									NaN	0.0924
									0.249	0.4094
									0.2665	0.2017
									0.1691	0.0673
									0.2118	0.3992
									0.2991	0.0661
									0.235	0.1368
									0.258	0.1281
									0.3151	0.0729
									0.2402	0.063
									0.2245	0.3206
									0.2852	0.1934
									0.2579	0.1719
									0.1737	0.2227
									0.3952	0.0694
									0.2636	0.2016
									0	-0.072
									0.3	0.1619
									0.2999	0.0473
									0.2578	-0.0606
									0.2456	0.1246
									0.1098	-0.0785
									0.211	0.0863
									0.2681	0.1472
									0.277	0.1935
									0.0491	0.3222
									0.4209	0.0751
									0.2318	0.0414
									0.286	0.4462
									0.3594	0.2441
									0.2459	0.192
									0.2287	0.2003
									0.2472	0.3104
									0.2347	0.0041
									0.0578	0.0763
									0.1086	0.1109
									0.2661	0.0788
									0.0334	0.0501
									0.2105	0.3161
									0.2203	0.0269
									0.2389	0.2943
									0.162	0.3521
									NaN	0.1004
									NaN	0.2141
									NaN	0.2213
									NaN	0.0844
									NaN	0.255
									NaN	0.1781
									NaN	0.1268
									NaN	0.1296
									NaN	0.1011
									NaN	0.2861
									NaN	0.1826
									NaN	0.0905
									NaN	0.1198
									NaN	0.0589
									NaN	0.0389
									NaN	0.2067
									NaN	0.0056
									NaN	0.1201
									NaN	0.1483
									NaN	0.0131
									NaN	0.1673
									NaN	0.1211
									NaN	0.2367
									NaN	0.2047
									NaN	0.1148
									NaN	-0.0592
									NaN	0.0733
									NaN	0.04
									NaN	0.2172
									NaN	0.2131
									NaN	0.2194
									NaN	0.2606
									NaN	0.237
									NaN	0.0743
									NaN	0.1399
									NaN	0.1743
									NaN	0.1142
									NaN	0.1198
									NaN	0.1612
									NaN	0.0718
									NaN	0.0771
									NaN	0.1173
									NaN	0.0334
									NaN	0.0753
									NaN	0.0982
									NaN	0.1313
									NaN	0.218
									NaN	0.1774
									0.1962	0.1517
									0.1673	0.5293
									0.243	0.1533
									0.0969	0.1745
									0.1895	0.1898
									0.3593	0.114
									0.2454	0.1596
									0.2788	0.1389
									0.2963	0.1458
									0.2788	-0.0423
									0.2268	0.1872
									0.23	0.2142
									0.1141	0.1943
									0.3357	0.001
									0	0.0913
									0.2103	0.2456
									0.2152	0.1168
									0.2229	0.2204
									0.2211	0.2001
									0.1986	-0.0773
									0.003	0.2556
									0.0007	0.0739
									0.3391	0.2249
									0.3092	0.1333
									0.1114	0.0656
									0.101	0.0297
									0.2519	0.2369
									0.248	0.3866
									0.354	0.2389
									0.2318	0.1242
									0.4326	0.1457
									0.3531	0.137
									0.0675	0.1488
									0.095	0.1562
									0.1805	0.191
									0.0056	0.1051
									0.1837	0.5642
									0.2168	-0.0231
									0.1881	0.0955
									0.1871	0.0628
									0.172	0.1166
									0.1638	0.0796
									0.2113	0.2029
									0.0819	0.0853
									0.1732	0.274
									0.0554	0.0332
									0.1599	0.3184
									0.187	0.1094
									NaN	0.1915
									NaN	0.2096
									NaN	0.207
									NaN	0.1325
									NaN	0.0699
									NaN	0.1808
									NaN	0.2221
									NaN	0.1607
									NaN	0.1364
									NaN	0.1633
									NaN	0.2655
									NaN	0.134
									NaN	0.1059
									NaN	-0.0397
									NaN	0.1262
									NaN	0.1672
									NaN	0.1439
									NaN	0.162
									NaN	0.104
									NaN	0.1287
									NaN	-0.0809
									NaN	0.1652
									NaN	0.1662
									NaN	0.071
									NaN	0.1897
									NaN	0.0681
									NaN	0.0969
									NaN	0.1104
									NaN	0.209
									NaN	0.1288
									NaN	0.1331
									NaN	0.2432
									NaN	0.0501
									NaN	0.1485
									NaN	0.2617
									NaN	0.1787
									NaN	0.2344
									NaN	0.2087
									NaN	0.1467
									NaN	0.1129
									NaN	0.0591
									NaN	-0.0403
									NaN	0.104
									NaN	0.0678
									NaN	0.2821
									NaN	0.0969
									NaN	0.0996
									NaN	0.0675
									NaN	0.197
									NaN	0.1748
									NaN	0.1308
									NaN	0.186
									NaN	0.242
									0.1639	0.4152
									0.212	0.2285
									0.0356	0.4477
									0.1206	0.3788
									0.2445	0.7879
									0	0.3121
									0.1493	0.6138
									0.3179	0.3362
									0.2081	0.3541
									0.1388	0.3411
									0.1991	0.4416
									0.1622	0.6484
									0.3159	0.4141
									0.0193	0.4546
									0.2376	0.7047
									0.1728	0.3754
									0.1259	0.3019
									0.3002	0.2939
									0.0401	0.4811
									0.3015	0.3518
									0.2254	0.3777
									0.3829	0.2017
									0.1261	0.4054
									0.2102	0.0425
									0.1777	0.5044
									0.1841	0.5325
									0.2074	0.2873
									0.1923	0.1949
									0.138	0.2725
									0.2195	0.1814
									0.2087	0.5187
									0.1233	0.1374
									0.1885	0.2329
									0.2073	0.966
									0.1632	0.2702
									0.0961	0.5358
									0.2143	0.2264
									NaN	0.1247
									NaN	0.579
									NaN	0.2124
									NaN	0.3019
									NaN	0.1531
									NaN	0.3437
									NaN	0.0857
									NaN	0.12
									NaN	0.3403
									NaN	0.1423
									NaN	0.383
									NaN	0.1625
									NaN	0.2055
									NaN	0.0523
									NaN	0.1432
									NaN	0.0095
									NaN	0.3419
									NaN	0.2456
									NaN	0.2318
									NaN	0.246
									NaN	0.162
									NaN	0.0985
									NaN	0.3363
									NaN	0.2103
									NaN	0.4529
									NaN	0.2988
									NaN	0.1322
									NaN	0.1113
									NaN	0.287
									NaN	0.156
									NaN	0.1574
									NaN	0.0418
									NaN	0.1097
									NaN	0.1351
									NaN	0.2051
									NaN	0.2286
									NaN	0.2494
									NaN	0.1606
									0.023	0.0601
									0.1224	0.0629
									0.1893	0.1165
									0.1978	0.0742
									0.1782	0.1786
									0.0797	0.1086
									0.0004	0.3265
									0	0.2749
									0.0256	0.1317
									0.05	0.0659
									0.0838	0.0436
									0.1506	0.1374
									0.0588	0.0758
									0.2818	0.263
									0.0759	0.1845
									0.1591	0.2782
									0.259	0.0121
									0.0888	0.1283
									0.0626	0.1072
									0.0422	0.2183
									0.0033	0.1082
									0.0096	0.0342
									0.1176	0.0372
									0.3298	0.0393
									0.0029	0.2053
									0.5812	0.0361
									0.2458	0.096
									0.3504	0.0139
									0.1766	0.0629
									0.0815	0.0803
									0.1215	0.0912
									0.2006	0.1692
									0.2027	0.0996
									0.1815	0.0512
									0.2072	0.1905
									0.2265	0.0137
									0.2745	0.1204
									0.2633	0.2685
									0.2997	0.1387
									0.2231	0.2334
									0.2994	0.155
									0.1745	0.105
									0.0898	0.0311
									0.2968	0.1787
									0.1593	0.0211
									0.2509	0.0774
									0.0004	0.0353
									0.1364	0.0354
									0.2109	0.0458
									0.2672	0.1309
									0.1586	0.1622
									0.1063	0.0494
									0.3031	0.1825
									0.475	0.0876
									0.3051	0.0666
									0.168	0.2821
									0.0149	0.0801
									0.1509	0.248
									0.0582	0.1341
									0.0348	0.0855
									0.1344	0.119
									0.197	0.2123
									0.1106	0.0223
									0.1391	0.1445
									0.3445	0.1083
									0.0833	0.0874
									0.1907	0.1205
									0.2147	0.1107
									0.0895	0.1353
									0.0984	0.1798
									0.2198	0.159
									0.2345	-0.0705
									0.129	0.1251
									0.366	0.3053
									0.4687	0.0855
									0.3605	0.157
									0.4777	0.1523
									0.5796	0.2353
									0.634	0.1083
									0.659	0.1623
									0.1891	-0.006
									0.3184	0.3137
									0.5505	0.2776
									0.2977	-0.1229
									0.4475	0.1995
									0.251	0.1619
									0.2497	0.043
									0.3279	0.0636
									0.1268	0.1242
									0.2674	0.0053
									0.3379	-0.0357
									0.2252	0.2087
									0.2045	0.0347
									0.5836	0.0993
									0.0181	-0.1353
									0.2803	0.1547
									0.3591	0.0549
									0.3486	0.0115
									0.4084	0.0801
									0.5276	0.0984
									0.2126	0.0865
									0.3786	0.1164
									0.0296	0.0771
									0.3551	0.2132
									0.026	0.0525
									0.1001	0.1694
									0.2304	0.2365
									0.0028	0.0894
									0.2638	0.1087
									0.1545	0.0323
									0.5327	0.0001
									0.1592	0.1842
									0.1821	0.0994
									0.4817	0.0698
									0.0598	0.0519
									0.0006	0.0729
									0.2779	0.109
									0.1984	0.1253
									0.248	0.1387
									0.372	-0.0101
									0.3492	0.1614
									0.6534	0.066
									0.4122	0.1919
									0.39	0.0237
									0.5958	0.1075
									0.4564	0.0521
									0.3327	-0.0554
									0.0796	0.0153
									0.2178	-0.0199
									0.175	0.1053
									0.2201	0.0077
									0	0.079
									0.0962	0.2153
									0.2156	0.0504
									0.3975	0.0447
									0.266	0.0708
									0.2896	0.0152
									0.2021	-0.0737
									0.1379	0.0547
									0.1058	0.1164
									0.4356	0.0411
									0.2314	0.0116
									0.3121	0.0458
									0.3146	0.1044
									0.4092	0.1086
									0.6027	0.1932
									0.1627	0.0816
									0.3032	0.0149
									0.3265	0.0566
									0.0182	0.0659
									0.0124	0.1118
									0.0907	0.0694
									0.0063	0.0691
									0.2059	0.1844
									0.0737	-0.0189
									0.0134	-0.0792
									0.3269	0.026
									0.5817	-0.0281
									0.2269	0.0209
									0.3059	0.1062
									0.1842	0.0334
									0.0139	0.0531
									0.3241	0.0649
									0.3706	-0.0875
									0.1067	0.0797
									0.0705	0.1054
									0.025	0.1382
									0.1488	0.0681
									0.0268	-0.0256
									0.0169	0.0627
									0.1652	0.1044
									0.1771	0.1268
									0.2182	0.0864
									0.1179	0.091
									0.1823	0.1643
									0.0707	0.1323
									0.0883	0.0601
									0.191	0.075
									0.0513	0.1541
									0.044	0.0318
									0.0013	0.0128
									0.4093	0.0819
									0.0918	-0.0014
									0.4138	0.1866
									0.0912	0.121
									0.0687	0.0244
									0.2596	0.0654
									0.1464	0.0468
									0.0555	0.0433
									0.1098	0.0765
									0.1332	-0.0236
									0.1896	0.0019
									0.0748	0.2069
									0.1395	0.1054
									0.2723	0.1968
									0.1676	0.0336
									0.0991	-0.0549
									0.0034	-0.0003
									0.2337	0.0244
									0.2364	0.0289
									0.093	0.1174
									0.1286	0.1528
									0.0612	0.1677
									0.0351	0.0885
									0.0167	0.02
									0.1551	0.0537
									0.0704	-0.0105
									0.1022	0.024
									0.2511	0.0764
									0.1082	0.0672
									0.2202	0.0671
									0.0601	0.0326
									0.001	0.0645
									0.0466	0.0798
									0.16	0.1244
									0.3542	0.0081
									0.2505	0.022
									0.1427	-0.0062
									0.212	-0.1506
									0.2942	0.1349
									0.071	0.033
									0.1481	-0.025
									0.3872	0.074
									0.3559	0.1149
									0.2177	0.1365
									0.4615	-0.0405
									0.5713	0.2911
									0.402	0.2318
									0.2917	0.0945
									0.3541	0.1673
									0.5643	0.1888
									0.1886	-0.0888
									0.2535	0.0668
									0.1225	0.0523
									0.3304	0.1265
									0.022	0.1061
									0.3652	0.0574
									0.3031	0.0058
									0.0023	0.1488
									0.3792	-0.0388
									0.3761	0.0535
									0.3578	0.0545
									0.3907	0.1511
									0.2617	0.1777
									0.1896	0.2598
									0.5075	0.2028
									0.2953	-0.1344
									0.4559	-0.0491
									0.3232	0.1808
									0.0018	0.0074
									0.3503	-0.1792
									0.1704	0.0689
									0.1955	0.0853
									0.1947	0.131
									0.2636	0.0596
									0.0652	-0.0729
									0.1842	-0.0426
									0.4198	0.0633
									0.3075	0.0288
									0.1647	-0.0223
									0.0781	0.1041
									0.3764	0.0996
									0.2912	0.0046
									0.7561	-0.0122
									0.0916	0.0848
									0.4159	0.1212
									0.0959	-0.0284
									0.3383	-0.0166
									0.2761	0.0634
									0.3463	0.1226
									0.3738	0.1361
									0.3524	0.1075
									0.4788	0.1382
									0.3918	0.0824
									0.3245	0.193
									0.4838	0.1792
									0.479	0.0567
									0.2157	0.1724
									0.2252	0.0316
									0.0137	0.1936
									0.2202	0.0046
									0.1624	0.0895
									0.2548	0.0435
									0.224	0.1152
									0.4195	-0.183
									0.1907	0.0839
									0.1194	0.0478
									0.3027	0.1941
									0.3471	0.0895
									0.211	0.0961
									0.0095	0.023
									0.2669	0.1407
									0.5457	0.1497
									0.2241	0.0415
									0.376	0.0336
									0	0.1228
									0.0587	-0.0181
									0.2234	0.2362
									0.0003	0.1572
									0	0.0833
									0.1474	0.0542
									0.2583	0.1819
									0.1622	0.0433
									0.2101	0.1512
									0.051	0.0733
									0.0539	0.011
									0.3378	0.0839
									0.2064	0.0617
									0.1861	0.0098
									0.4018	0.123
									0.3655	0.1328
									0.3428	0.1005
									0.4211	0.2486
									0.412	0.1963
									0.4058	0.1992
									0.2005	0.0927
									0.112	0.1849
									0.183	0.0805
									0.0002	-0.0288
									0.2051	0.0174
									0.2371	0.0124
									0.2068	0.0407
									0.273	0.1324
									0.1775	0.011
									0.206	0.0594
									0.2267	0.0722
									0.2658	0.0219
									0.1758	0.2303
									0.3115	0.0304
									0.0794	0.05
									0.0644	0.2343
									0.1939	0.0342
									0.1695	0.1081
									0.2213	0.0945
									0	0.0023
									0.2047	0.1311
									0.2032	0.0372
									0.2647	0.0285
									0.2232	-0.0063
									0.1203	-0.0115
									0.2537	0.0577
									0.2448	0.1254
									0.5139	0.1889
									0.2794	0.207
									0.3595	0.1786
									0.4143	0.2162
									0.0794	0.0916
									0.1252	0.134
									0.2145	0.125
									0.0069	0.0858
									0.2547	0.0804
									0.0934	0.1442
									0.0215	0.0436
									0.0834	0.0937
									0.2435	0.1609
									0.3081	0.0708
									0.2108	0.0551
									0.2103	0.0772
									0.2617	0.0959
									0.2796	0.17
									0.2472	0.2006
									0.0003	0.0929
									0.3582	0.177
									0.001	0.2333
									0.0149	0.1739
									0.4025	0.101
									0.2189	0.0951
									0.1088	0.0972
									0.3783	0.0816
									0.306	0.0487
									0.1238	0.1002
									0.2958	0.0367
									0.261	-0.0078
									0.347	0.0928
									0.3271	0.0281
									0.5162	0.1272
									0.3707	0.1465
									0.2213	0.1325
									0.2056	0.1891
									0.2681	0.1243
									0.3942	0.2092
									0.3066	0.2021
									0.3561	0.0408
									0.2654	0.0898
									0.3455	0.0363
									0.5934	-0.0565
									0.261	0.1913
									0.1316	0.2697
									0.2116	0.1947
									0.2322	0.3214
									0.3042	0.0856
									0.3208	0.2388
									0.2619	0.1201
									0.1936	0.1414
									0.0455	0.1056
									0.2011	0.2325
									0.2163	0.1399
									0.1469	0.1273
									0.0007	0.2672
									0.1682	0.0784
									0.2949	0.0928
									0.3572	-0.0711
									0.3531	0.0796
									0.2889	0.103
									0.2884	0.1411
									0.2755	-0.1824
									0.4013	0.0745
									0.129	-0.1922
									0.2299	-0.0451
									0.3005	0.0248
									0.2505	0.1346
									0.1881	0.0074
									0.0633	0.0758
									0.2553	-0.1187
									0.2545	0.1653
									0.0166	0.0817
									0.2289	-0.0365
									0.334	0.0651
									0.3634	0.0085
									0.3433	-0.0819
									0.0139	-0.1525
									0.2489	-0.0813
									0.4995	0.1083
									0.2078	0.0013
									0.3417	0.0011
									0.0445	0.1076
									0.0348	0.0418
									0.2116	-0.0949
									0.2158	-0.041
									0.3608	-0.0081
									0.4408	0.0868
									0.6204	-0.0829
									0.2334	0.028
									0.3972	0.112
									0.3559	0.0671
									0.238	0.069
									0.2451	0.1444
									0.3035	-0.0984
									0.2974	0.2549
									0.1528	0.1861
									0.4009	0.2203
									0.0472	-0.0399
									0.0408	0.0352
									0.2632	0.2193
									0.0649	0.0634
									0.1972	-0.0928
									0.1679	0.0655
									0.2721	0.0242
									0.2745	-0.088
									0.29	0.2466
									0.2067	0.0611
									0.0434	0.074
									0.2789	0.2765
									0.0229	0.0243
									0.0002	0.0514
									0.1403	-0.1189
									0.1976	0.1501
									0.1938	0.1514
									0.1755	0.1171
									0.0026	0.0722
									0.3459	0.0744
									0.3711	0.024
									0.0697	0.1198
									0.1682	0.0476
									0.22	0.0763
									0.2078	0.1613
									0.2086	0.13
									0.2902	0.2551
									0.2027	-0.0313
									0.2859	0.0284
									0.249	-0.0915
									0.1152	-0.0161
									0.3968	0.1491
									0.3328	-0.0158
									0.3115	0.1282
									0.3214	0.0642
									0.1369	0.1182
									0.2106	0.1758
									0.0741	0.0723
									0.0491	0.0845
									0.0223	0.0099
									0.3793	-0.0675
									0.2725	0.0137
									0.2753	-0.0186
									0.2863	0.0603
									0.2205	-0.0127
									0.2232	-0.0313
									0.2841	0.0232
									0.1324	0.1138
									0.2095	0.105
									0.3171	0.0899
									0.0317	0.0783
									0.085	0.097
									0.1783	0.1076
									0.0137	-0.0161
									0.0677	0.1551
									0.1269	-0.0112
									0.2723	0.2194
									0.1647	0.0759
									0.2472	0.0134
									0.2511	-0.076
									0.2373	0.081
									0.4479	0.0419
									0.2729	0.0814
									0.2419	-0.023
									0.3066	0.0444
									0.2797	-0.0108
									0.2476	0.066
									0.4109	0.1146
									0.4717	0.0103
									0.4451	0.181
									0.3229	0.1371
									0.2977	0.0953
									0.399	0.0569
									0.1698	0.0459
									0.2163	0.0718
									0.2887	0.0808
									0.3615	0.1009
									0	0.0782
									0.3454	0.133
									0.0772	0.0771
									0.0004	0.0769
									0.2548	0.1162
									0.3323	-0.0152
									0.2011	-0.0082
									0.3033	0.0177
									0.3916	-0.06
									0.3505	0.0807
									0.1334	-0.002
									0.0643	0.0455
									0.1091	0.1244
									0.1214	0.0781
									0.1291	0.1076
									0.0923	0.0834
									0.1679	0.0578
									0.2285	0.0888
									0.012	0.1055
									0.3588	0.0882
									0.194	0.0941
									0.0262	0.0884
									0.3637	0.0296
									0.348	0.0261
									0.3119	0.1232
									0.3968	0.189
									0.2663	0.0995
									0.4171	0.0717
									0.575	0.0174
									0.4114	0.039
									0.3864	0.0477
									0.2883	0.1657
									0.3986	0.0638
									0.4609	0.1041
									0.2352	0.1187
									0.1422	0.1493
									0.3344	0.0788
									0.3495	0.0611
									0.4015	0.1002
									0.1884	0.0715
									0.1949	0.0586
									0.3314	0.1094
									0	0.0753
									0.0379	0.1179
									0.3916	0.0498

## Sheet: Figure 5
Figure 5. Directions of reward change have differential delayed effects on behavior and physiology.
	Figure 5a-h													Figure 5i														Figure 5J left				Figure 5J right
	Mean normalized reward size			Behavioral d'			Normalized Pupil area			Normalized V4 spike counts					Early trials
Trial%	small RW block	large RW block		small RW block	large RW block		small RW block	large RW block		small RW block	large RW block				small RW blocks					large RW blocks								Unit#	Coeff: V4 spike	Coeff: Att Intensity		Unit#	Coeff: small RW	Coeff: Large RW
1	0.5357	0.137		2.5419	1.4209		0.4919	0.391		0.5714	0.5359			Reward Bin#	Mean Reward	95% CI	Mean normalized spike rate	95% CI		Mean Reward	95% CI	Mean normalized spike rate	95% CI					1	0.2222	0.527		1	0.2111	0.2203
2	0.1834	0.607		1.971	1.6029		0.4724	0.4393		0.5635	0.5594			1	0.099	0.0067	0.4241	0.0352		0.029	0.0108	0.4633	0.0402					2	0.401	0.3647		2	0.3611	0.4754
3	0.1505	0.4725		1.4529	1.5997		0.459	0.4504		0.5504	0.5558			2	0.1674	0.0051	0.4234	0.0343		0.2367	0.0117	0.4059	0.0472					3	0.1729	0.491		3	0.1046	0.2751
4	0.1336	0.4662		1.1642	1.9106		0.443	0.4605		0.5436	0.5669			3	0.2524	0.01	0.4586	0.0426		0.2965	0.008	0.4691	0.0417					4	0.2522	0.5487		4	0.2443	0.2596
5	0.1301	0.5251		1.7159	1.9476		0.4432	0.4706		0.5521	0.5642			4	0.3663	0.014	0.4531	0.0647		0.3819	0.0105	0.4649	0.043					5	0.2913	0.4319		5	0.2338	0.4045
6	0.1436	0.5195		1.5364	2.0155		0.4341	0.463		0.5358	0.5631			5	0.422	0.0234	0.468	0.0874		0.4645	0.0122	0.481	0.0511					6	0.329	0.4644		6	0.321	0.3915
7	0.1307	0.5365		1.1837	1.6305		0.4353	0.4704		0.5452	0.5629			6	0.625	0.1667	0.5382	0.1996		0.5841	0.0225	0.5276	0.0541					7	0.2456	0.5165		7	0.2678	0.2216
8	0.123	0.4903		1.2612	1.9797		0.4247	0.4739		0.5427	0.5637			7	0.6667	0	0.5178	0.2363		0.7061	0.0123	0.5457	0.048					8	0.1365	0.5323		8	0.1216	0.1806
9	0.1338	0.5462		1.3898	2.2531		0.421	0.4758		0.5197	0.5705			8	0.8329	0.0321	0.3737	0.1197		0.8231	0.0125	0.5103	0.0375					9	-0.2131	0.6353		9	-0.1232	-0.2057
10	0.1263	0.5586		1.6147	1.8318		0.415	0.4775		0.5378	0.5788			9	0.8673	0.0944	0.4295	0.1087		0.9051	0.0089	0.4702	0.0411					10	0.2707	0.5048		10	0.3411	0.2513
11	0.1251	0.5289		1.3491	2.1845		0.4103	0.4774		0.5505	0.5707																	11	-0.1997	0.588		11	-0.1332	-0.2695
12	0.1261	0.5651		1.2626	1.998		0.4118	0.473		0.5247	0.563																	12	0.1326	0.5306		12	0.1793	0.0885
13	0.1286	0.5144		1.3139	2.2553		0.4013	0.4809		0.5242	0.5725				Last trials													13	0.1358	0.5471		13	0.1892	0.1279
14	0.1304	0.5496		1.2458	2.2351		0.4037	0.4761		0.5247	0.5499				small RW blocks					large RW blocks								14	0.054	0.5537		15	0.1599	0.2102
15	0.1295	0.5297		1.3635	1.7011		0.4041	0.4753		0.5276	0.5782			Reward Bin#	Mean Reward	95% CI	Mean normalized spike rate	95% CI		Mean Reward	95% CI	Mean normalized spike rate	95% CI					15	0.1739	0.5318		17	0.2294	0.2005
16	0.1417	0.4749		1.3157	1.7554		0.4129	0.4835		0.5295	0.5765			1	0.087	0.0029	0.3373	0.0316		0.0057	0.0033	0.5493	0.0389					16	0.0422	0.5488		18	0.1847	0.2254
17	0.1255	0.4987		1.4007	2.2024		0.3981	0.4926		0.5217	0.5815			2	0.1746	0.0023	0.3282	0.0328		0.266	0.0025	0.5721	0.042					17	0.2144	0.503		21	-0.1381	-0.1967
18	0.1306	0.5295		1.3833	2.3089		0.3915	0.4886		0.5322	0.5688			3	0.2564	0.0038	0.3439	0.039		0.2977	0.0028	0.5569	0.0384					18	0.1971	0.5036		22	0.3108	0.1781
19	0.1263	0.5493		1.1477	2.3102		0.4023	0.4825		0.5351	0.58			4	0.3553	0.0047	0.3657	0.0577		0.3885	0.0039	0.5258	0.0416					19	0.0453	0.5552		23	0.164	0.1049
20	0.1214	0.5416		1.4837	2.2514		0.3886	0.4765		0.5424	0.5638			5	0.4433	0.0103	0.3731	0.0814		0.4637	0.004	0.5216	0.0466					21	-0.1608	0.5542		25	0.3054	0.2409
21	0.1301	0.5232		1.6673	2.0135		0.3858	0.4829		0.5237	0.5614			6	0.5	0	0.3122	0.1325		0.5744	0.0089	0.5078	0.0551					22	0.2113	0.5088		26	0.3185	0.3864
22	0.1404	0.529		1.3283	2.2538		0.3998	0.4866		0.5222	0.5624			7	NaN	NaN	NaN	NaN		0.7018	0.0058	0.5555	0.0524					23	0.1392	0.5561		28	0.2051	0.0744
23	0.1337	0.5601		1.732	2.6693		0.395	0.4773		0.5193	0.5692			8	NaN	NaN	NaN	NaN		0.8297	0.0051	0.5736	0.041					24	0.1027	0.552		29	-0.2328	-0.0913
24	0.129	0.5561		1.6833	2.488		0.3928	0.4805		0.5207	0.5756			9	NaN	NaN	NaN	NaN		0.9089	0.004	0.5284	0.0376					25	0.2522	0.5208		30	0.0925	-0.0719
25	0.1365	0.5729		1.2732	2.4377		0.3927	0.4879		0.5104	0.5662																	26	0.3353	0.4646		32	0.1403	0.1154
26	0.1322	0.5821		1.6341	2.1489		0.3848	0.4845		0.5252	0.5803																	27	0.0796	0.5327		35	0.2396	0.196
27	0.139	0.5121		0.6518	2.6752		0.3767	0.4886		0.5162	0.5779																	28	0.1584	0.5267		37	-0.2492	-0.2595
28	0.1156	0.5588		1.6568	2.5655		0.3823	0.4951		0.5235	0.5715																	29	-0.1504	0.5847		38	-0.29	-0.2845
29	0.1475	0.5894		1.4597	2.5749		0.3866	0.4885		0.5129	0.5685																	32	0.118	0.5553		39	0.176	0.294
30	0.1319	0.5481		1.2395	2.0289		0.3853	0.4911		0.515	0.5783																	33	0.0497	0.5581		40	0.182	0.3334
31	0.1278	0.5277		0.8262	2.5686		0.3869	0.4826		0.5203	0.5653																	34	0.0678	0.5285		41	0.1063	0.1269
32	0.1167	0.5253		1.2125	2.3275		0.3864	0.4879		0.5192	0.5695																	35	0.2336	0.5342		42	0.195	0.3164
33	0.1383	0.5594		1.6218	2.5055		0.3752	0.4906		0.5219	0.5771																	37	-0.2264	0.5793		44	0.106	0.2239
34	0.1411	0.5704		1.4553	2.6864		0.3784	0.4886		0.5175	0.5649																	38	-0.2583	0.6457		45	0.093	0.1961
35	0.1341	0.5522		1.4038	1.8415		0.3735	0.4888		0.5113	0.5729																	39	0.2293	0.4837		46	0.1248	0.181
36	0.1235	0.5197		1.4201	2.0618		0.3687	0.4913		0.4964	0.5846																	40	0.2725	0.4609		48	0.0864	0.1986
37	0.1363	0.5406		1.5452	2.4909		0.3864	0.4883		0.5049	0.579																	41	0.1348	0.539		49	0.1581	0.105
38	0.1384	0.5604		1.4518	2.3772		0.3878	0.4858		0.5029	0.5764																	42	0.2198	0.5066		51	0.0893	0.0953
39	0.1401	0.5733		1.6086	2.2832		0.3779	0.4925		0.5239	0.5733																	43	0.1136	1.0481		53	0.1195	0.0894
40	0.1532	0.5957		1.0175	2.3764		0.3814	0.4926		0.5092	0.5928																	44	0.1816	1.0324		54	0.1199	0.141
41	0.13	0.5698		1.6806	2.5954		0.3795	0.49		0.5137	0.5699																	45	0.1931	0.9751		66	0.1706	0.2349
42	0.1474	0.5565		1.4355	2.4798		0.3804	0.4878		0.5183	0.5773																	46	0.172	1.0399		68	0.1011	0.1221
43	0.1412	0.5682		1.2029	2.582		0.3883	0.4945		0.5226	0.5603																	48	0.1822	1.0254		74	0.1128	0.1944
44	0.1364	0.5647		1.1764	2.4316		0.3833	0.494		0.5062	0.5784																	49	0.1639	1.0131		75	0.0944	0.0717
45	0.1288	0.5765		1.0805	2.5825		0.3691	0.5011		0.5133	0.5849																	50	0.1533	1.0229		81	0.0921	0.1052
46	0.1304	0.5545		1.0503	2.5016		0.371	0.4944		0.5119	0.5791																	51	0.1255	1.027		82	0.0882	0.1079
47	0.1233	0.5838		1.9157	2.5122		0.3821	0.4904		0.5157	0.5802																	52	0.1701	1.0206		86	0.1073	0.0878
48	0.1453	0.5714		1.1879	2.1613		0.3789	0.488		0.5258	0.5761																	53	0.1038	1.039		91	0.2207	0.2551
49	0.132	0.5268		1.3813	2.1658		0.3813	0.4873		0.5097	0.5887																	54	0.1503	1.0245		92	0.2879	0.3057
50	0.1418	0.5299		1.5314	2.7509		0.3765	0.4904		0.5033	0.5685																	55	0.0494	1.0534		99	-0.0921	-0.1041
51	0.1355	0.5714		1.1186	2.5819		0.3805	0.4954		0.5008	0.5723																	56	0.0918	1.0436		100	0.1402	0.1585
52	0.1279	0.5591		1.3138	2.4712		0.3787	0.4954		0.5138	0.5691																	57	0.0593	1.0567		104	0.1566	0.2387
53	0.1395	0.5473		1.5664	2.2846		0.3821	0.4893		0.51	0.5617																	59	0.0838	1.045		105	-0.1698	-0.152
54	0.1433	0.5224		1.2317	2.5137		0.374	0.4926		0.51	0.5731																	60	0.0688	1.0501		108	-0.169	-0.3261
55	0.1375	0.5727		1.3404	2.7056		0.3702	0.4855		0.5185	0.5729																	61	0.0508	1.0514		111	0.3068	0.2827
56	0.1384	0.5843		1.442	2.8392		0.3712	0.4914		0.5244	0.5702																	62	0.0881	1.0343		112	0.0899	0.1783
57	0.1371	0.5855		1.2295	2.2544		0.3795	0.4858		0.506	0.5837																	63	-0.0569	1.0598		117	0.1567	0.1255
58	0.1314	0.5663		1.2762	2.6782		0.3807	0.4926		0.5254	0.5739																	64	0.1043	1.0506		119	0.6117	0.3607
59	0.1403	0.5449		1.4096	2.5371		0.3739	0.4935		0.5188	0.5716																	65	-0.0469	1.0638		122	0.2019	0.2758
60	0.1366	0.5303		1.3956	2.6296		0.3762	0.4936		0.4993	0.5662																	66	0.2377	0.975		123	0.1343	0.0711
61	0.1387	0.5453		1.5383	2.2348		0.3687	0.4883		0.5162	0.5728																	68	0.1209	1.0416		124	0.1653	0.0885
62	0.1441	0.5297		1.3483	2.4081		0.3709	0.4893		0.5187	0.5688																	70	0.0736	1.0386		125	-0.2826	-0.3954
63	0.1432	0.5584		1.6108	2.277		0.373	0.4969		0.5271	0.5679																	72	0.181	0.9489		126	0.3456	0.4052
64	0.1394	0.5338		1.6562	2.5828		0.3644	0.4916		0.5154	0.5665																	74	0.1601	1.0081		127	0.3322	0.3018
65	0.1423	0.5589		1.7443	2.5137		0.3701	0.4891		0.5238	0.5868																	75	0.0748	1.0403		129	0.2091	0.3303
66	0.1496	0.5677		1.6174	2.7149		0.375	0.5044		0.5198	0.5774																	76	0.066	1.0557		131	0.3859	0.249
67	0.1464	0.5794		1.3291	2.3633		0.3799	0.4904		0.5093	0.5702																	77	0.0707	1.0532		133	0.0989	0.1529
68	0.1386	0.5307		1.3855	2.6144		0.3689	0.4911		0.5187	0.5689																	78	-0.1024	1.0688		134	0.1916	0.1596
69	0.141	0.5403		1.2939	3.0666		0.3815	0.4956		0.5211	0.5792																	81	0.0971	1.0261		138	0.3128	0.3858
70	0.131	0.5562		1.0633	2.2131		0.3738	0.4834		0.5172	0.5691																	82	0.1093	1.0493		139	0.7261	0.6571
71	0.1352	0.5328		1.3542	3.1535		0.3742	0.4851		0.5175	0.5692																	84	-0.0469	1.0668		142	0.1695	0.1527
72	0.1312	0.6005		1.5597	2.4207		0.3739	0.4873		0.5087	0.5688																	85	0.1365	1.0526		143	0.1506	0.2676
73	0.1461	0.5296		1.3333	3.5925		0.3738	0.4919		0.5072	0.5728																	86	0.1563	1.0435		144	0.1651	0.1605
74	0.1271	0.558		1.5138	2.947		0.3691	0.5007		0.5105	0.5654																	88	0.0953	1.0241		146	0.1458	0.1885
75	0.1488	0.5882		1.2774	2.8991		0.3744	0.4918		0.5131	0.5658																	89	-0.0925	1.0839		153	0.2225	0.0802
76	0.1308	0.6031		1.4977	2.4949		0.3727	0.4933		0.5098	0.5543																	90	0.0614	1.0323		155	0.0918	0.1377
77	0.1377	0.499		1.4006	2.7657		0.376	0.4817		0.513	0.5783																	91	0.318	0.9355		163	0.0817	0.1794
78	0.1371	0.5661		1.3247	2.385		0.3784	0.4946		0.5323	0.5601																	92	0.2728	1.0791		164	0.1069	0.0942
79	0.1393	0.5731		1.708	2.4268		0.3677	0.4946		0.5155	0.5676																	93	0.086	1.036		165	0.1457	0.0973
80	0.1437	0.5471		1.3664	2.6327		0.3775	0.4849		0.5151	0.5735																	94	0.0683	1.0503		166	0.1763	0.1251
81	0.141	0.5437		1.5232	2.5836		0.3743	0.4878		0.5268	0.5734																	97	-0.0989	0.9344		167	0.0823	-0.2191
82	0.1422	0.5608		1.3737	2.3568		0.3751	0.4872		0.5179	0.5703																	98	0.0836	0.8926		170	0.1651	0.1396
83	0.1322	0.5266		1.3109	2.3104		0.3776	0.4973		0.5135	0.5834																	99	-0.0427	0.943		180	0.269	0.1243
84	0.1413	0.5615		1.7173	1.916		0.3893	0.4927		0.5107	0.588																	100	0.1709	0.8822		181	0.2925	0.193
85	0.1428	0.5241		1.4567	2.5265		0.3787	0.4954		0.4999	0.571																	101	0.0533	0.9141		183	0.2903	0.1094
86	0.1358	0.5154		1.4076	2.4201		0.3682	0.4918		0.521	0.568																	102	0.0541	0.9154		184	0.1112	0.1011
87	0.1391	0.5461		1.2777	2.7346		0.3739	0.4836		0.5167	0.5818																	104	0.2096	0.883		186	-0.0741	-0.1047
88	0.1295	0.5337		1.4003	2.5749		0.3694	0.4923		0.5124	0.5723																	105	-0.1352	0.9484		187	0.1564	0.142
89	0.1362	0.5608		1.7069	2.4587		0.3788	0.4926		0.5136	0.5622																	108	-0.2031	0.9381		188	-0.0761	-0.0674
90	0.1469	0.5227		1.4824	2.4343		0.3831	0.4897		0.5151	0.5652																	110	-0.0693	0.9399		189	0.0805	0.0944
91	0.1413	0.5305		1.6495	2.4192		0.3778	0.49		0.5193	0.5679																	111	0.3251	0.8206		192	0.0647	0.1437
92	0.1501	0.5538		1.1568	2.7176		0.3755	0.4965		0.5115	0.5749																	112	0.1512	0.884		193	0.2538	0.2137
93	0.1259	0.5821		1.4824	2.3667		0.373	0.4864		0.5272	0.5679																	113	0.0835	0.8972		194	0.0772	0.0863
94	0.1371	0.531		1.5136	2.4487		0.3762	0.4896		0.5251	0.571																	116	0.1259	0.8751		195	0.0656	0.1104
95	0.1381	0.5404		1.3985	2.7434		0.3783	0.4839		0.5233	0.5523																	117	0.1601	0.8906		197	0.2122	0.1269
96	0.1382	0.5546		1.3535	2.6475		0.3799	0.4807		0.5066	0.5586																	118	-0.0469	0.9268		200	-0.2636	-0.0641
97	0.1395	0.5031		1.5517	2.6763		0.3791	0.4946		0.5246	0.5747																	119	0.5125	0.8274		202	0.094	0.1483
98	0.1387	0.5601		1.2884	2.5326		0.3708	0.4891		0.508	0.5766																	120	0.0492	0.9138		203	0.0668	0.0798
99	0.1255	0.4992		1.5857	2.4829		0.3719	0.4893		0.5089	0.5578																	122	0.242	0.8626		204	0.3747	0.4357
100	0.1346	0.581		1.6726	3.3978		0.3784	0.4841		0.5239	0.5696																	123	0.0987	0.9007		205	-0.2482	-0.2394
																												124	0.1574	0.8968		206	0.1407	0.207
																												125	-0.3234	0.9057		209	0.0992	-0.0549
																												126	0.3963	0.8774		211	-0.1488	-0.1063
																												127	0.314	0.8306		212	0.1676	0.2759
																												128	0.1337	0.8341		215	0.144	0.1112
																												129	0.2649	0.8342		218	0.1008	0.2105
																												130	-0.0811	0.9302		219	-0.3162	-0.2514
																												131	0.3683	0.8385		221	0.2241	0.1666
																												132	0.0754	0.9076		224	0.175	0.098
																												133	0.1234	0.8928		225	-0.0599	0.0804
																												134	0.1639	0.8869		226	-0.1018	-0.0913
																												135	0.2168	0.8753		229	0.402	0.3606
																												137	0.1411	0.864		231	0.4147	0.4341
																												138	0.3417	0.7654		232	0.0716	0.1027
																												139	0.6643	0.8302		233	0.1028	0.2764
																												140	0.1035	0.8834		244	0.0851	0.1066
																												142	0.2161	0.9009		245	0.1835	0.1053
																												143	0.3457	0.6859		246	0.1019	0.1866
																												144	0.2763	0.7634		247	0.087	0.0856
																												145	0.094	0.8123		249	0.1316	0.2141
																												146	0.2615	0.7193		250	0.0643	0.0972
																												147	0.1227	0.8105		253	0.1467	0.1122
																												148	0.0883	0.8067		254	0.1722	0.2253
																												149	0.1913	0.7942		255	-0.2155	-0.1863
																												150	0.0614	0.8141		256	-0.0965	-0.0953
																												152	0.177	0.7645		258	0.2254	0.2453
																												153	0.2045	0.7789		259	0.0909	0.0659
																												154	0.1104	0.7998		260	0.0718	0.1118
																												155	0.1924	0.777		263	0.0823	0.1542
																												157	0.0696	0.8048		264	0.2215	0.2076
																												159	0.0697	0.8073		267	0.0891	0.1001
																												160	0.0827	0.8147		268	0.0801	0.1937
																												162	0.0585	0.8113		269	0.2627	0.2609
																												163	0.1534	0.8309		272	0.1135	0.1666
																												164	0.132	0.8072		273	0.0825	0.0773
																												165	0.2756	0.7785		279	0.2538	0.238
																												166	0.2414	0.7732		282	0.0777	0.0815
																												167	-0.0671	0.8394		293	-0.1172	-0.1809
																												168	0.0529	0.8147		296	0.0882	0.1139
																												169	-0.0694	0.8214		301	0.1011	0.2285
																												170	0.3084	0.6878		310	0.1153	0.1332
																												171	0.1006	0.7943		317	-0.0656	-0.0788
																												172	0.1508	0.79		324	0.1518	0.0677
																												173	0.1128	0.7965		325	-0.116	-0.0801
																												174	0.0729	0.7965		326	-0.0886	-0.1041
																												177	0.0989	0.8077		331	0.0923	0.117
																												178	0.0835	0.812		338	0.1494	0.1416
																												180	0.3476	0.7123		343	0.1213	0.125
																												181	0.1905	0.8134		344	0.1298	0.1515
																												182	0.2164	0.7568		355	0.1103	0.1659
																												183	0.3229	0.7089		357	0.2444	0.1834
																												184	0.1383	0.7335		358	0.1004	0.108
																												186	-0.1028	0.77		366	0.5353	0.4114
																												187	0.2187	0.729		369	0.1312	0.1562
																												189	0.1596	0.7192		371	0.129	0.2448
																												190	0.1143	0.733		375	0.0974	0.1411
																												191	0.0652	0.739		386	0.2164	0.2095
																												192	0.1376	0.7335		388	0.1296	0.0834
																												193	0.2704	0.6707		389	0.2202	0.2867
																												194	0.1631	0.7178		407	-0.1125	-0.1598
																												195	0.107	0.7377		408	-0.0693	0.1215
																												196	0.0649	0.7396		413	0.1099	0.1639
																												197	0.214	0.7348		416	0.1637	0.251
																												199	0.042	0.7388		424	0.1087	0.1095
																												200	-0.2403	0.7488		431	0.0657	0.0626
																												202	0.1527	0.7249		436	0.0914	0.1029
																												203	0.1061	0.746		440	-0.0863	-0.061
																												204	0.453	0.6721		442	-0.1345	-0.1102
																												205	-0.2539	0.7781		448	0.1487	0.1992
																												206	0.2413	0.6908		449	0.1566	0.124
																												208	0.0532	0.7413		450	0.0677	0.0686
																												211	-0.1556	0.7536		451	0.187	0.1938
																												212	0.2382	0.6961		453	0.0671	0.083
																												213	0.0963	0.727		454	-0.0864	-0.1246
																												215	0.1212	0.7161		455	0.0734	0.0902
																												216	0.0654	0.732		456	-0.1034	-0.0563
																												217	-0.0943	0.7544		458	0.2821	0.3274
																												218	0.1116	0.7318		459	0.0814	0.0733
																												219	-0.2903	0.7978		460	0.2403	0.2216
																												220	-0.0351	0.7514		461	0.1008	0.1475
																												221	0.26	0.7164		462	0.1553	0.1907
																												224	0.1737	0.734		463	0.2009	0.2039
																												226	-0.1074	0.751		466	0.1257	0.1016
																												227	0.0783	0.7415		467	0.1278	0.1233
																												228	0.0342	0.7441		468	0.142	0.0888
																												229	0.3278	0.7044		472	0.088	0.0654
																												230	0.0432	0.7381		474	0.1017	0.1004
																												231	0.4442	0.669		477	-0.2002	-0.1357
																												232	0.1101	0.8615		478	-0.0763	-0.1531
																												233	0.27	0.741		480	0.1369	0.1077
																												234	0.1071	0.8618		526	-0.2242	-0.3189
																												235	0.1118	0.8587		527	-0.1547	-0.1845
																												237	0.1095	0.8657		528	-0.1832	-0.2689
																												238	0.0378	0.8721		529	0.1368	0.1428
																												239	0.0821	0.8668		532	-0.0793	-0.1676
																												240	0.0659	0.8686		534	0.1656	0.1389
																												241	0.0612	0.8807		535	0.2034	0.1736
																												242	0.0965	0.8602		537	0.0657	0.0967
																												243	0.0956	0.8579		538	0.2135	0.2052
																												244	0.0992	0.859		542	0.0743	0.1361
																												245	0.1653	0.878		543	0.2547	0.292
																												246	0.1842	0.8614		546	0.115	0.1436
																												247	0.1561	0.8401		547	0.1417	0.2397
																												249	0.1855	0.8376		548	0.0802	0.149
																												250	0.0894	0.8604		549	0.0732	0.0725
																												251	0.0565	0.8825		550	0.1553	0.1817
																												252	0.0503	0.8654		551	0.1069	0.0954
																												253	0.175	0.8652		553	0.1443	0.1168
																												254	0.2369	0.8253		554	0.1449	0.1443
																												255	-0.1762	0.9016		555	0.226	0.3009
																												256	-0.1216	0.8861		558	0.0858	0.1017
																												258	0.2437	0.8209		559	-0.0718	-0.225
																												259	0.1	0.8403		560	0.0877	0.1304
																												260	0.0978	0.8549		562	0.1262	0.2115
																												261	-0.0922	0.8895		567	-0.108	-0.1166
																												262	-0.0521	0.8857		568	0.0848	0.0623
																												263	0.1768	0.854		571	0.0952	0.104
																												264	0.258	0.8399		573	0.0774	0.136
																												265	0.0836	0.8651		578	0.0895	0.0635
																												267	0.1433	0.8631		581	0.1851	0.1752
																												268	0.173	0.7851		582	0.1056	0.121
																												269	0.3077	0.8853		584	0.1612	0.2112
																												271	0.0527	0.8748		585	0.1046	0.0872
																												272	0.1401	0.8618		586	0.0659	0.1745
																												273	0.1346	0.8674		589	0.1464	0.1617
																												274	-0.0435	0.8869		590	-0.1364	-0.1168
																												275	-0.038	0.8814		591	0.1386	0.1755
																												277	0.0726	0.8757		593	0.1296	0.1685
																												278	0.0956	0.8483		596	0.1047	0.1987
																												279	0.2603	0.8497		600	0.1819	0.2295
																												281	-0.1308	1.0228		601	0.0812	0.1422
																												282	0.0709	0.9809		602	0.1671	0.1679
																												283	0.1171	0.98		603	0.0943	0.0654
																												285	0.0709	0.9828		606	0.0799	0.2246
																												286	0.0636	0.9815		608	0.0756	0.1216
																												287	0.0439	0.9885		609	0.1646	0.0882
																												288	0.0887	0.9834		612	0.1274	0.1777
																												289	0.1064	0.9782		618	0.1753	0.1896
																												290	-0.0668	1.0131		620	0.1149	0.0827
																												292	0.0421	0.9911		627	-0.0815	-0.0826
																												293	-0.2115	0.9871		672	0.1238	0.1098
																												294	0.051	0.9891		674	0.0709	0.1214
																												296	0.1231	0.9779		675	0.139	0.0975
																												299	0.1268	0.9792		677	0.0861	0.1237
																												300	0.0761	1.0017		678	0.1352	0.1559
																												301	0.1767	0.9665		681	0.0623	0.1093
																												302	0.0986	0.9792		683	0.0949	0.0674
																												303	0.0514	0.9919		685	0.1752	0.1455
																												304	0.0599	0.9842		686	0.1431	0.1535
																												306	-0.0368	0.9991		689	0.0927	0.1494
																												309	0.0665	0.987		690	0.2095	0.1921
																												310	0.1523	0.9753		692	0.066	0.0921
																												312	0.1315	0.9889		696	0.1327	0.1982
																												313	0.048	0.9884		697	0.2943	0.3915
																												317	-0.0987	1.016		698	0.1482	0.155
																												318	0.1013	0.9807		699	-0.2996	-0.3741
																												323	0.069	0.9908		700	0.1755	0.1987
																												324	0.1614	0.9506		701	0.1156	0.0604
																												325	-0.0721	1.0025		702	0.1575	0.1193
																												326	-0.1175	1.0072		703	-0.3311	-0.3296
																												329	0.1289	0.9732		704	0.2935	0.3821
																												330	0.0549	0.9884		706	0.0966	0.08
																												331	0.1033	0.9764		707	-0.3614	-0.4349
																												333	0.2109	1.0849		708	-0.2207	-0.2641
																												335	0.1584	1.1015		710	-0.0803	-0.1828
																												336	0.2074	1.0931		711	0.1816	0.155
																												337	0.4386	0.863		712	0.0685	0.109
																												338	0.1872	1.1124		713	0.0681	0.1153
																												339	0.2897	1.0032		715	0.1054	0.1803
																												340	0.1018	1.1359		716	0.0983	0.1202
																												341	0.236	1.0878		719	-0.1332	-0.2978
																												342	0.195	1.1044		720	-0.1219	-0.1466
																												343	0.1932	1.0876		721	0.0856	0.1792
																												344	0.4112	0.9257		722	0.2266	0.1652
																												345	0.2712	1.0615		724	0.1004	0.1026
																												346	0.2818	1.0466		725	0.2194	0.2708
																												347	0.313	0.9648		728	0.2107	0.1694
																												348	0.0543	1.1494		729	0.3663	0.3773
																												349	0.1781	1.1169		730	0.1242	0.2528
																												350	0.0923	1.1429		733	0.139	0.1226
																												351	0.3229	1.021		734	0.2112	0.2314
																												352	0.1754	1.109		735	-0.4707	-0.5626
																												353	0.2373	1.082		736	0.2342	0.1953
																												354	0.1379	1.1414		737	0.1089	0.1997
																												355	0.2513	1.0702		738	0.1283	0.1405
																												357	0.3645	0.9991		739	0.2033	0.1727
																												358	0.3447	0.9967		740	0.2218	0.3909
																												359	0.0586	1.1527		742	0.2644	0.2681
																												360	0.1545	1.1395		762	-0.1328	-0.1575
																												361	0.151	1.1286		767	-0.0786	-0.1458
																												362	0.1352	1.1451		768	0.1596	0.0813
																												363	0.3342	1.0061		770	-0.0731	-0.1048
																												365	0.0681	1.1536		779	-0.1467	-0.2402
																												366	0.6996	0.5861		783	0.1562	0.1934
																												367	0.1651	1.1258		787	-0.1329	-0.1477
																												368	0.2096	1.0624		791	-0.0761	-0.1318
																												369	0.138	1.1385		796	0.1301	0.1637
																												370	0.0523	0.8973		798	0.1726	0.2427
																												371	0.3023	0.7339		799	-0.1406	-0.3821
																												374	0.0735	0.8926		800	0.1216	0.1211
																												375	0.2014	0.8352		801	0.3106	0.2
																												376	-0.0999	0.9124		803	0.1676	0.0993
																												378	0.1571	0.8509		804	0.1122	0.1234
																												379	0.0563	0.8958		812	-0.101	-0.2083
																												381	0.1014	0.8874		824	0.1034	0.1601
																												383	-0.0875	0.9084		856	-0.1257	0.0852
																												384	0.067	0.8942		875	-0.182	-0.4168
																												385	0.1619	0.9023		885	0.1296	0.1169
																												386	0.2918	0.8052		890	0.0899	0.0922
																												387	-0.0804	0.9235		893	0.0898	0.114
																												388	0.1661	0.8655		897	0.1289	0.098
																												389	0.3539	0.817		905	-0.0786	-0.2176
																												390	-0.0958	0.9194		911	0.0695	0.0846
																												391	-0.0464	0.9084		912	0.0674	0.218
																												392	-0.0663	0.926		916	-0.153	-0.1996
																												393	0.0624	0.8907		924	-0.3033	-0.3717
																												394	0.0842	0.8665		925	-0.3366	-0.4086
																												395	0.1035	0.8732		931	-0.1599	-0.1162
																												396	-0.0662	0.9126		932	0.1966	0.3254
																												397	-0.0551	0.91		934	0.2344	0.274
																												398	0.0499	0.8897		937	0.1243	0.1014
																												399	0.0917	0.8896		940	-0.0886	-0.1676
																												402	0.0479	0.8986		942	-0.205	-0.2851
																												404	0.0464	0.8944		948	0.082	0.0975
																												405	0.0764	0.8865		957	-0.2135	-0.3034
																												406	-0.0717	0.9217		959	0.1881	0.141
																												407	-0.1824	0.9331		960	0.1057	0.0776
																												409	0.1021	0.5293		961	-0.1905	-0.2818
																												412	0.1246	0.5135		962	0.0687	0.0962
																												413	0.1558	0.5188		964	0.1636	0.196
																												415	0.0562	0.5204		965	0.0817	0.2025
																												416	0.2344	0.5048		966	0.1341	0.1777
																												418	0.1163	0.5306		968	0.1201	0.1035
																												420	0.095	0.5285		969	0.087	0.0996
																												422	0.0411	0.5281
																												423	-0.0583	0.5517
																												424	0.1098	0.5343
																												427	-0.0905	0.5553
																												429	0.071	0.5333
																												430	0.0825	0.5326
																												431	0.0718	0.5329
																												432	-0.0707	0.5501
																												433	0.0784	0.5328
																												435	0.0593	0.5348
																												436	0.0802	0.6764
																												437	0.0408	0.6782
																												439	0.0419	0.6744
																												440	-0.0569	0.6871
																												441	0.0404	0.6794
																												442	-0.1099	0.7023
																												448	0.1341	0.6607
																												449	0.1248	0.6684
																												450	0.0451	0.6801
																												451	0.1742	0.6504
																												452	0.0923	0.6795
																												453	0.0729	0.6758
																												454	-0.0765	0.6842
																												455	0.0547	0.6795
																												456	-0.0436	0.6835
																												458	0.2595	0.6395
																												459	0.057	0.6786
																												460	0.1845	0.6479
																												461	0.1058	0.6722
																												462	0.1288	0.6729
																												463	0.1462	0.6406
																												464	0.0419	0.6781
																												466	0.1102	0.6667
																												467	0.1085	0.6722
																												468	0.0957	0.6701
																												472	0.0495	0.6761
																												473	0.066	0.6757
																												474	0.085	0.6712
																												475	-0.0368	0.6855
																												476	0.0416	0.6758
																												477	-0.1179	0.7026
																												478	-0.0822	0.6945
																												526	-0.2232	0.2686
																												527	-0.1309	0.2364
																												528	-0.2063	0.2709
																												529	0.1051	0.2308
																												530	-0.0676	0.2506
																												532	-0.1257	0.2512
																												534	0.0969	0.2431
																												535	0.1246	0.2358
																												537	0.0702	0.2303
																												538	0.1418	0.2366
																												542	0.0674	0.2347
																												543	0.2048	0.2232
																												544	0.0524	0.2369
																												546	0.0929	0.2326
																												547	0.1637	0.2187
																												548	0.0931	0.2339
																												549	0.0446	0.2372
																												550	0.14	0.2313
																												551	0.0671	0.2307
																												553	0.059	0.2264
																												554	0.0945	0.23
																												555	0.217	0.2345
																												558	0.0646	0.2305
																												559	-0.1338	0.247
																												560	0.0681	0.233
																												561	-0.0451	0.246
																												562	0.1427	0.2404
																												564	-0.0463	0.2389
																												565	0.0569	0.2393
																												567	-0.0964	0.2479
																												568	0.0496	0.2361
																												571	0.0906	0.2456
																												572	0.0668	0.4135
																												573	0.1307	0.4051
																												576	0.0703	0.4206
																												578	0.0693	0.4116
																												579	-0.0856	0.4297
																												580	0.0587	0.4137
																												581	0.1603	0.4042
																												582	0.157	0.3931
																												583	-0.0416	0.4243
																												584	0.2055	0.4065
																												585	0.1064	0.4108
																												586	0.1494	0.3959
																												587	0.051	0.4172
																												588	0.0474	0.4182
																												589	0.14	0.4074
																												590	-0.1192	0.4186
																												591	0.1705	0.3871
																												593	0.1455	0.4153
																												596	0.1516	0.4123
																												597	0.0471	0.4152
																												598	0.084	0.4208
																												599	0.0929	0.4186
																												600	0.1922	0.3793
																												601	0.0913	0.4092
																												602	0.1643	0.3866
																												603	0.0714	0.4164
																												606	0.1425	0.4153
																												608	0.0745	0.4101
																												609	0.1205	0.4004
																												610	0.057	0.4093
																												612	0.1938	0.4149
																												615	0.0394	0.4179
																												618	0.1735	0.4072
																												619	0.0641	0.4167
																												620	0.133	0.4102
																												621	0.0443	0.4153
																												622	-0.0486	0.4248
																												623	0.0448	0.4223
																												625	-0.0444	0.4224
																												626	-0.0438	0.4161
																												627	-0.0989	0.436
																												631	-0.0755	0.4314
																												635	0.0681	0.407
																												640	-0.0606	0.4267
																												643	0.0484	0.4176
																												645	0.0454	0.4224
																												646	-0.0591	0.4315
																												652	-0.0703	0.4408
																												657	0.0529	0.4223
																												661	-0.04	0.4279
																												664	0.0455	0.4246
																												667	0.054	0.4239
																												668	0.0651	0.4159
																												672	0.1	0.4996
																												674	0.1074	0.5112
																												675	0.1253	0.5102
																												676	-0.0868	0.5136
																												677	0.1131	0.4943
																												678	0.1606	0.4863
																												679	0.0508	0.5027
																												680	0.0507	0.5011
																												681	0.083	0.5013
																												682	-0.0555	0.5188
																												683	0.0821	0.4934
																												684	0.0651	0.5044
																												685	0.1553	0.4814
																												686	0.1287	0.504
																												688	0.0724	0.5078
																												689	0.1234	0.4971
																												690	0.1752	0.5005
																												691	0.069	0.5002
																												692	0.102	0.5267
																												694	0.073	0.5046
																												696	0.1834	0.4917
																												697	0.3405	0.4754
																												698	0.1477	0.5047
																												699	-0.2791	0.5473
																												700	0.1582	0.4845
																												701	0.0539	0.5059
																												702	0.137	0.5035
																												703	-0.305	0.5455
																												704	0.3184	0.5139
																												706	0.0817	0.4953
																												707	-0.3625	0.5383
																												708	-0.2171	0.5199
																												710	-0.1297	0.5137
																												711	0.1452	0.4862
																												712	0.0773	0.5024
																												713	0.09	0.5071
																												715	0.1267	0.5003
																												716	0.0967	0.433
																												717	0.0855	0.4235
																												718	-0.067	0.4429
																												719	-0.2287	0.4569
																												720	-0.0948	0.4574
																												721	0.1526	0.4042
																												722	0.1987	0.3946
																												724	0.096	0.4163
																												725	0.2562	0.4134
																												728	0.1999	0.4315
																												729	0.3586	0.4194
																												730	0.2209	0.4048
																												732	-0.0642	0.4378
																												733	0.1132	0.4258
																												734	0.2118	0.4294
																												735	-0.4676	0.541
																												736	0.2127	0.4275
																												737	0.1445	0.4268
																												738	0.1049	0.4096
																												739	0.1668	0.4283
																												740	0.3452	0.3967
																												741	0.0823	0.4262
																												742	0.2485	0.4334
																												744	0.0629	0.4316
																												746	-0.0428	0.719
																												749	0.0757	0.7098
																												751	-0.0504	0.7296
																												754	0.0854	0.7114
																												758	-0.0465	0.723
																												761	0.0557	0.714
																												762	-0.1345	0.7408
																												763	0.0418	0.7163
																												765	0.1098	0.7108
																												767	-0.1726	0.7485
																												768	0.1176	0.6957
																												770	-0.1259	0.7414
																												777	0.0686	0.7159
																												779	-0.1888	0.6115
																												780	0.1131	0.6054
																												781	0.0767	0.5975
																												782	0.0479	0.6032
																												783	0.1474	0.5858
																												784	0.0966	0.5904
																												785	0.0988	0.5915
																												786	0.0535	0.5945
																												787	-0.143	0.6223
																												788	0.0991	0.5839
																												791	-0.1308	0.6163
																												793	-0.1402	0.5967
																												796	0.1332	0.5787
																												797	0.0969	0.5739
																												798	0.2313	0.5848
																												799	-0.2599	0.6663
																												800	0.1142	0.5909
																												801	0.2514	0.5692
																												802	0.0544	0.5988
																												803	0.1652	0.5664
																												804	0.0949	0.5913
																												805	-0.0616	0.6124
																												806	-0.0451	0.6165
																												807	0.0892	0.5976
																												808	0.0667	0.5984
																												809	0.1004	0.285
																												812	-0.1927	0.305
																												813	0.0811	0.2926
																												818	-0.0638	0.2864
																												823	0.0612	0.2729
																												824	0.1627	0.2838
																												825	0.1707	0.2667
																												829	0.112	0.2869
																												837	0.0713	0.2784
																												838	0.0732	0.2715
																												854	0.0626	0.7815
																												857	0.0537	0.7725
																												873	-0.1215	0.6684
																												874	-0.0735	0.6584
																												875	-0.2886	0.7219
																												876	0.0576	0.6506
																												877	-0.0731	0.6509
																												884	0.062	0.6415
																												885	0.0829	0.6343
																												887	-0.089	0.6564
																												889	-0.0627	0.6446
																												890	0.091	0.6476
																												896	-0.0661	0.6564
																												897	0.0874	0.6397
																												898	-0.074	0.6555
																												902	0.0895	0.6503
																												905	-0.1434	0.6801
																												907	0.061	0.648
																												909	0.0697	0.6432
																												911	0.0954	0.6668
																												912	0.1406	0.6778
																												914	-0.0486	0.674
																												916	-0.1591	0.6927
																												917	0.0764	0.6737
																												921	-0.0497	0.6773
																												922	-0.0384	0.6763
																												924	-0.3184	0.7002
																												925	-0.3485	0.7096
																												927	-0.079	0.685
																												930	0.0511	0.6686
																												931	-0.1216	0.6727
																												932	0.2344	0.6764
																												934	0.2074	0.687
																												936	0.0853	0.6747
																												937	0.0853	0.6706
																												939	0.0386	0.6715
																												940	-0.1285	0.6883
																												942	-0.2254	0.6875
																												943	0.0428	0.6707
																												945	0.0497	0.6701
																												948	0.0863	0.672
																												952	-0.0574	0.2287
																												954	-0.0677	0.2242
																												955	0.0705	0.2203
																												957	-0.246	0.2636
																												959	0.1666	0.2057
																												960	0.0773	0.2138
																												961	-0.2266	0.2568
																												962	0.0807	0.2166
																												963	0.0459	0.2202
																												964	0.1696	0.206
																												965	0.1396	0.213
																												966	0.1327	0.2152
																												968	0.1031	0.2153
																												969	0.084	0.2131

## Sheet: Figure 6
Figure 6. Encoding of cognitive states by single trial spike counts
	Figure 6b Left, Cumulative probability densities of pseudo R2 values					Figure 6c. Example unit: observed and fitted spike rates								Figure 6d. Population averaged observed and fitted (complete model) spike rates						Figure e. Comparing predictor importance (PI) that measures contributions of different predictor variables estimated by absolut standardized predictor coefficient values																Figure 6f. Population averaged PIs well fit neurons (n = 757/970)
								Spike rate (spikes/s) during sample stimulus								Spike rate (spikes/s) during sample stimulus
	R-squared (CraggUhler)					Block#	Trial#	Observed	reward model	Pupil model	Complete model			Block#	Trial#	Observed	Complete model				Predictor Importance
	Reward model	Pupil model	Complete model			small RW	1	0	10.4707	9.4521	4.3516			small RW	1	16.4959	16.398			Unit#	Sample ori	Pupil area	RW-1	RW-2	RW-3	RW-4	RW-5	RW-6	RW-7	RW-8	RW-9	RW-10	Saccade			Predictor variable	Mean	95% CI
	0.004	0.075	0.0838			small RW	2	0	11.4827	10.9606	4.9071			small RW	2	16.5982	16.4091			1	2.3844	11.1575	0.4806	0.5968	0.2693	0.377	0.3496	0.4464	1.0754	2.0444	0.559	0.2264	0.6672			Sample Ori	14.1774	1.7732
	0.0299	0.2265	0.2573			small RW	3	40	10.5628	10.2276	17.1187			small RW	3	16.4966	16.3292			2	4.3491	21.5188	1.7198	0.2929	1.7903	0.5937	0.2343	2.8689	1.7175	1.1385	0.437	1.0373	0.3743			Pupil area	5.3895	0.7601
	0.0287	0.0575	0.0809			small RW	4	20	10.1572	7.5037	11.9856			small RW	4	16.4286	16.3151			3	1.2508	9.4019	2.7877	1.16	0.6973	1.6055	1.0432	0.1413	0.331	1.245	0.3384	0.1854	0.3193			RW-1	0.9169	0.0957
	0.0092	0.0709	0.1299			small RW	5	15	11.0837	8.6625	14.9045			small RW	5	16.0655	16.153			4	9.2096	12.4764	2.7915	0.3095	0.6098	0.3942	0.3561	0.2893	0.8598	1.9448	1.6998	0.6511	0.2462			RW-2	0.8095	0.0878
	0.0283	0.1395	0.1652			small RW	6	15	10.3039	8.1725	13.8575			small RW	6	15.9732	15.9162			5	0.5549	15.2391	2.5696	0.4879	1.4609	1.6259	0.7765	1.4125	1.5499	1.4727	0.4599	1.787	0.7932			RW-3	0.7659	0.0759
	0.0098	0.149	0.1594			small RW	7	15	10.2519	7.304	13.0793			small RW	7	15.7891	15.8274			6	2.4148	16.6977	0.4857	0.4757	1.2293	0.8838	0.5396	0.9484	0.9183	1.127	0.8368	1.9934	0.3417			RW-4	0.8004	0.0802
	0.0046	0.0748	0.0871			small RW	8	0	10.0069	10.8268	4.9025			small RW	8	15.9967	15.966			7	3.8488	12.0011	1.8575	1.1022	0.6065	1.1759	0.3277	0.3947	0.5643	0.5706	0.3011	0.3741	0.2448			RW-5	0.8211	0.081
	0.0076	0.0277	0.0408			small RW	9	0	10.4513	9.496	4.3749			small RW	9	15.8256	15.7742			8	3.3048	7.053	0.4585	0.3639	1.9718	0.2354	0.3505	1.9264	0.1936	0.2983	0.539	0.8035	1.9367			RW-6	0.7657	0.0753
	0.046	0.0262	0.0964			small RW	10	10	10.343	7.1346	11.8731			small RW	10	15.4724	15.632			9	3.3518	8.857	2.3416	2.6046	1.9136	1.9388	1.2363	0.287	0.3513	0.5862	1.7298	0.7896	0.4975			RW-7	0.7764	0.0767
	0.0028	0.0847	0.0888			small RW	11	10	10.0976	10.6687	17.4949			small RW	11	15.6574	15.693			10	1.6297	12.7106	0.3236	0.3317	0.5728	0.4646	0.681	0.4647	0.6839	0.2549	0.8966	0.5019	1.0669			RW-8	0.8043	0.0766
	0.0104	0.0345	0.435			small RW	12	0	10.4067	6.9055	3.0947			small RW	12	15.9092	15.4683			11	28.1487	10.5502	0.2308	1.0454	0.3268	0.9966	3.0895	0.5557	0.3866	1.3099	0.6353	0.8371	0.9193			RW-9	0.8177	0.0748
	0.0121	0.0281	0.0523			small RW	13	35	10.3125	10.8089	17.6911			small RW	13	15.5537	15.416			12	5.1798	6.8929	0.4744	0.4317	0.6741	0.2988	1.4638	0.4702	1.9714	0.6117	2.0197	0.6164	0.5313			RW-10	0.7548	0.0725
	0.005	0.0192	0.5774			small RW	14	10	10.06	6.8716	11.2038			small RW	14	15.3147	15.4783			13	33.4622	8.0884	0.2219	0.4448	0.2677	1.8114	1.458	1.1998	0.6019	0.3578	0.2452	0.4642	0.4074			saccade	0.8225	0.0834
	0.0053	0.0051	0.0221			small RW	15	5	10.5979	9.949	16.8614			small RW	15	15.0893	15.5373			14	4.6932	2.7631	0.8804	1.417	0.2357	0.9844	0.3931	0.4959	0.4024	0.7096	0.7772	0.6867	0.4205
	0.0053	0.0406	0.0543			small RW	16	5	10.293	7.8458	3.3646			small RW	16	15.4567	15.3471			15	4.2498	8.5505	0.337	0.4242	0.6958	0.9176	0.2018	0.3738	0.4413	1.2827	0.9953	0.8307	0.594
	0.0178	0.0061	0.0309			small RW	17	0	10.1093	8.424	3.6981			small RW	17	15.1427	15.3963			16	4.0923	2.6161	0.2456	0.4201	0.305	0.4668	0.72	0.6958	0.3274	0.7146	2.8285	1.9978	1.2588
	0.0096	0.0649	0.0757			small RW	18	5	10.1827	9.2065	15.5375			small RW	18	15.5013	15.4821			17	2.9969	10.7867	0.7024	0.2898	0.8722	0.4013	0.9872	0.6839	0.3518	0.3029	0.4629	1.7487	0.4945
	0.0109	0.059	0.0915			small RW	19	0	9.9611	6.9163	11.6596			small RW	19	15.6053	15.3589			18	6.6447	10.2143	0.2805	1.3481	0.92	0.1911	0.2773	0.2437	1.8693	0.3053	0.5984	0.8473	1.5947
	0.0087	0.0036	0.1177			small RW	20	0	10.3078	7.9926	3.5783			small RW	20	15.4631	15.4002			19	13.8757	2.4587	1.4962	0.4019	0.4677	1.9763	1.5934	0.6491	1.2103	1.1281	0.3663	0.4865	2.2773
	0.0094	0.0044	0.0129			small RW	21	0	10.019	6.2065	2.7675			small RW	21	15.5812	15.5125			20	0.2676	2.2917	1.095	0.2292	0.3402	0.3878	0.7299	0.332	0.8108	0.4601	0.7205	2.0768	0.6466
	0.0051	0.0304	0.4337			small RW	22	20	9.9393	7.5325	11.8989			small RW	22	15.4589	15.3408			21	27.3379	8.4996	0.7645	0.2866	0.7004	1.0223	0.6367	1.3805	1.161	0.8808	0.7377	0.798	0.3388
	0.0061	0.059	0.065			small RW	23	5	10.2068	6.2203	2.689			small RW	23	15.4478	15.3919			22	0.8863	10.4466	1.0937	0.2963	0.6254	1.5557	0.3423	0.777	0.7278	0.4334	0.6744	0.5426	1.7982
	0.0036	0.0207	0.4684			small RW	24	10	10.2675	7.4419	3.2686			small RW	24	15.0591	15.2877			23	29.1311	8.071	0.8111	1.0401	0.3942	0.2784	0.7231	0.5382	0.4292	0.7817	0.4929	0.3174	0.3105
	0.002	0.0124	0.3579			small RW	25	15	10.3879	10.8842	18.1868			small RW	25	15.3864	15.3235			24	28.3346	5.9049	1.5931	0.2272	0.7496	0.321	0.1998	0.2918	0.2454	0.5052	0.3526	0.6279	0.3955
	0.0051	0.0779	0.086			small RW	26	15	10.4769	6.8087	11.4197			small RW	26	15.0048	15.3127			25	2.0983	12.4105	2.4375	0.6668	0.2488	0.8766	0.4296	0.5408	0.3173	1.1013	0.3117	1.0106	1.1029
	0.0088	0.1567	0.2134			small RW	27	15	10.3934	7.9521	13.3248			small RW	27	15.3476	15.4392			26	9.4813	17.5264	0.202	0.3298	0.5069	0.8822	1.6514	0.5229	0.3597	1.1497	1.3188	1.2957	0.7162
	0.0224	0.0149	0.029			small RW	28	20	10.0221	7.9452	13.3481			small RW	28	15.0917	15.3118			27	0.4109	4.0887	0.5288	0.2903	0.2146	0.4203	1.5546	1.358	0.7246	0.5736	0.6315	0.698	0.3133
	0.0063	0.0234	0.0849			small RW	29	0	10.5079	6.8259	3.0512			small RW	29	14.7947	15.2956			28	10.3548	6.6466	0.2357	0.4991	0.8774	0.9858	0.5576	0.3163	0.2064	0.5159	0.7788	0.9179	1.7256
	0.0151	0.0104	0.0415			small RW	30	5	10.5544	6.0093	2.6109			small RW	30	15.1373	15.3067			29	2.4972	6.1459	1.0793	0.3766	0.34	2.3626	0.5801	0.2575	1.7372	1.0443	1.6951	0.2426	1.1339
	0.0125	0.0022	0.0499			small RW	31	5	10.0831	6.4419	10.4391			small RW	31	14.8825	15.3724			30	7.512	1.6385	1.8049	0.5819	0.3488	0.6551	1.7887	1.6331	1.2351	0.8756	0.6413	0.3344	0.7506
	0.0023	0.0019	0.1503			small RW	32	0	10.2395	8.2824	3.8366			small RW	32	14.6787	15.1846			31	16.7904	2.1377	0.6737	0.2968	0.8811	0.508	0.9674	1.301	0.3755	0.4763	0.9403	0.4473	0.7296
	0.0122	0.0197	0.39			small RW	33	0	10.3473	6.5422	2.9498			small RW	33	15.1094	15.3314			32	15.3925	5.1091	1.3482	0.2504	1.1956	0.769	1.3167	0.7682	1.4219	1.2189	0.8734	1.5398	1.168
	0.0038	0.0027	0			small RW	34	0	9.9618	6.4134	2.8071			small RW	34	15.6013	15.2134			33	0	0	0	0	0	0	0	0	0	0	0	0	0
	0.053	0.0173	0.0636			small RW	35	25	10.3347	6.0515	9.9445			small RW	35	14.944	15.2471			34	0.3697	4.4512	0.5579	3.8722	0.4139	0.2922	0.3073	1.7006	0.4304	1.9279	1.1666	0.3339	0.5702
	0.0052	0.0682	0.0932			small RW	36	0	10.4704	7.1119	3.1306			small RW	36	15.4057	15.34			35	5.3022	11.4625	2.5119	0.4273	0.3773	0.4265	0.8161	0.2399	0.2412	0.9135	0.2789	0.2851	2.5873
	0.0047	0.0001	0.5275			small RW	37	0	9.8393	8.4356	3.7032			small RW	37	14.8364	15.1749			36	34.7563	1.31	0.3331	0.4171	0.7044	0.2008	0.3798	0.3286	0.5311	0.7697	0.257	0.2577	0.9209
	0.0133	0.049	0.092			small RW	38	0	9.9018	7.3938	3.1568			small RW	38	14.7502	15.2443			37	5.3994	10.9366	0.2027	1.9585	0.2218	0.2538	0.3351	1.7302	0.9053	0.6557	1.4057	1.1697	1.8403
	0.0336	0.0437	0.1624			small RW	39	25	10.3922	6.8972	10.9701			small RW	39	14.6152	15.1931			38	11.4019	11.4224	0.9679	1.9577	1.5579	0.3436	1.3462	0.3244	1.725	1.8873	1.386	1.3791	1.0191
	0.0195	0.076	0.1095			small RW	40	0	10.4207	8.5816	3.8627			small RW	40	14.9135	15.3192			39	7.156	11.2551	1.8902	1.7342	0.6491	0.6772	0.3713	1.9429	0.3001	0.3573	0.5803	0.911	0.7391
	0.0201	0.0856	0.1251			small RW	41	25	10.2478	8.579	14.0257			small RW	41	14.8315	15.2441			40	6.4015	13.0673	1.1282	0.3782	1.0719	0.8865	1.1499	0.3357	1.0054	0.2308	0.3386	1.0024	0.439
	0.0067	0.0267	0.0352			small RW	42	0	10.4566	6.472	2.7843			small RW	42	14.9157	15.1015			41	2.3439	6.7224	0.8201	0.4076	0.3559	0.5052	0.8877	0.3183	0.4753	0.3549	1.0476	1.7179	1.153
	0.006	0.0743	0.0801			small RW	43	0	10.4435	5.5109	2.2633			small RW	43	14.7835	15.2048			42	1.1169	11.1704	0.3606	0.7237	0.9625	0.4594	0.5731	1.4153	1.4076	0.5904	0.5744	0.3504	0.9914
	0.0108	0.0267	0.0489			small RW	44	0	10.4101	4.9215	2.0585			small RW	44	15.3177	15.166			43	1.8658	7.2361	0.7854	0.2894	0.8473	3.5686	1.1468	0.7303	1.6243	0.273	0.2553	1.0597	0.4332
	0.0026	0.0305	0.0547			small RW	45	5	10.4823	3.9256	1.6505			small RW	45	15.0081	15.1723			44	5.6577	8.2142	0.1936	0.6237	0.4228	0.8446	0.2362	0.3983	0.3664	0.612	1.7694	0.3199	0.1948
	0.0491	0.1044	0.1197			small RW	46	10	10.7482	4.1357	6.6453			small RW	46	15.2653	15.2471			45	0.7219	10.9302	2.3636	0.341	1.357	1.0233	0.5003	0.154	0.6095	2.0361	0.9692	0.4514	1.0968
	0.0054	0.0485	0.1708			small RW	47	0	10.7147	3.819	1.6066			small RW	47	15.1574	15.2673			46	14.3481	10.7196	1.9036	0.6267	0.381	1.537	0.3759	0.9258	0.7545	0.4157	0.7001	0.4026	1.57
	0.0128	0.0004	0.0517			small RW	48	5	10.442	3.7984	6.046			small RW	48	14.6917	15.1657			47	8.1127	1.2532	0.3848	0.2884	0.3755	1.4984	0.6565	0.8101	0.4543	1.5211	2.1087	0.5684	1.5081
	0.0071	0.0613	0.1587			small RW	49	10	10.5451	4.7976	7.9285			small RW	49	15.4458	15.1538			48	12.8946	11.8428	1.0227	0.4298	0.3546	1.1235	0.8595	1.5305	0.5817	1.4518	0.1759	0.2736	0.3458
	0.0146	0.0613	0.077			small RW	50	10	10.4178	5.1308	8.2549			small RW	50	14.9746	15.3416			49	4.3064	9.838	0.5608	1.0101	0.5853	0.7463	0.5799	1.1	0.3258	1.9286	0.2304	0.2657	0.9515
	0.0145	0.0549	0.0708			small RW	51	25	10.2961	6.2716	9.8838			small RW	51	14.814	15.2457			50	3.8804	8.9687	1.1115	0.8091	0.2697	1.0199	0.4202	1.1139	1.1184	0.7674	0.3444	1.273	1.3043
	0.0132	0.0407	0.0696			small RW	52	0	10.2496	4.0434	1.5745			small RW	52	15.0922	15.1594			51	6.2913	7.6215	0.3332	1.7294	0.6707	0.9296	0.7114	0.2826	0.299	1.272	1.1496	1.7693	0.6996
	0.0081	0.0549	0.0717			small RW	53	0	11.7938	5.3023	2.237			small RW	53	14.8042	15.1228			52	3.8353	10.1303	0.3282	1.3414	1.0583	1.2203	0.3351	0.4281	0.65	0.6166	0.2384	0.9386	1.5907
	0.0126	0.0269	0.3014			small RW	54	15	12.0251	4.8399	7.9602			small RW	54	14.9941	15.2325			53	23.0249	7.9969	0.2607	1.4708	0.1986	0.3646	1.4077	0.2279	0.608	0.4598	0.4092	1.1196	2.1798
	0.0091	0.0496	0.0576			small RW	55	0	10.5192	5.6875	2.2825			small RW	55	14.9917	15.179			54	2.3784	9.0527	0.263	0.3417	1.0146	1.8118	0.2413	0.6141	0.5181	0.3615	0.6157	0.5485	0.4976
	0.0087	0.0104	0.0277			small RW	56	5	11.342	5.4174	9.2427			small RW	56	15.1049	15.2312			55	4.6295	3.3894	1.0596	0.3564	0.7965	0.8747	0.1233	0.4356	0.9912	0.4173	0.8307	1.3394	0.4386
	0.0094	0.0259	0.0628			small RW	57	0	11.4084	5.4575	2.407			small RW	57	15.188	15.1364			56	7.3035	6.3691	0.5677	1.4749	0.2645	0.1894	1.3533	1.1782	0.9123	0.9335	1.0383	0.2501	0.2745
	0.004	0.006	0.7853			small RW	58	0	10.0732	4.8859	2.2033			small RW	58	14.8793	15.201			57	43.3774	3.2352	0.7425	0.184	0.3089	0.4284	0.7629	0.6162	0.7857	1.3854	0.8699	0.6196	0.4462
	0.0042	0.005	0.0254			small RW	59	10	11.1079	4.5786	7.0522			small RW	59	15.4194	15.2263			58	5.6291	2.3801	0.3963	0.3309	0.3675	0.4826	0.4643	0.4319	0.1658	0.8922	0.3161	0.4111	0.4594
	0.0131	0.0204	0.102			small RW	60	0	10.6516	6.0866	2.317			small RW	60	14.8088	15.1179			59	11.5449	5.5556	0.2809	1.3781	0.3445	0.8803	1.2514	1.4447	0.3083	1.7812	0.9767	0.2141	1.6975
	0.0091	0.015	0.0322			small RW	61	0	10.5278	6.4554	2.6644			small RW	61	14.7956	15.1785			60	4.8064	4.3467	0.3001	0.3648	0.5527	1.5377	0.2231	1.0424	0.1454	0.8262	0.5889	0.3835	0.5312
	0.002	0.0015	0			small RW	62	0	11.8569	4.1535	1.8403			small RW	62	14.9901	15.145			61	0	0	0	0	0	0	0	0	0	0	0	0	0
	0.0295	0.0355	0.0686			small RW	63	15	10.7934	6.6232	10.1014			small RW	63	14.9048	15.1203			62	5.4304	5.2825	1.4872	0.4185	0.2365	1.7526	1.1348	1.0408	0.9577	0.289	0.2935	2.6009	0.6507
	0.0067	0.006	0.174			small RW	64	0	10.7341	5.7115	2.4744			small RW	64	15.5037	15.2424			63	16.3563	4.2611	2.1847	0.9997	1.4507	0.2652	1.2627	0.949	0.8495	0.2465	0.2623	1.1147	0.3062
	0.0048	0.0194	0.1031			small RW	65	0	10.9907	5.4015	2.3856			small RW	65	15.139	15.3197			64	11.7241	5.5335	0.4264	0.954	0.3202	0.287	0.6606	1.8083	0.555	1.8221	0.3261	0.2672	0.297
	0.0051	0.0016	0.0564			small RW	66	0	11.5016	4.5784	1.9476			small RW	66	14.982	15.1679			65	9.1732	2.6753	0.242	0.3638	0.5934	0.4426	0.7085	0.5595	0.4998	0.4471	1.0823	1.3263	1.1791
	0.0141	0.1032	0.1153			small RW	67	0	10.2011	5.8028	2.3052			small RW	67	15.2856	15.2203			66	1.0758	13.5578	0.2315	2.0462	0.9858	0.7866	0.5246	1.7642	1.0033	1.1684	1.1582	1.2322	1.8981
	0.0115	0.0002	0.0337			small RW	68	0	10.6664	6.0311	2.4372			small RW	68	15.0394	15.2568			67	5.668	1.2481	0.5445	0.9197	1.6152	0.5319	0.9315	1.5921	1.0468	1.3855	1.1226	0.6035	0.334
	0.005	0.0252	0.5596			small RW	69	0	12.4496	5.9197	2.5055			small RW	69	15.0348	15.1175			68	34.6656	7.4506	0.241	0.4895	0.8081	0.9223	0.8402	1.2712	0.3187	2.0298	1.2756	0.52	1.0578
	0.0038	0.0009	0.7602			small RW	70	0	11.5186	6.307	2.5005			small RW	70	14.8189	15.2322			69	49.3197	0.8475	0.2967	1.1241	0.3673	0.2915	0.8594	1.7465	0.9703	1.7275	0.4299	0.8761	0.5807
	0.0283	0.0268	0.0748			small RW	71	30	10.219	6.2567	9.3427			small RW	71	14.9483	15.1443			70	7.8368	4.3952	2.0293	1.021	0.3928	0.3537	0.299	0.348	0.3813	1.9526	0.3032	1.9112	0.2716
	0.0118	0.0001	0.3932			small RW	72	20	13.228	5.9277	10.2839			small RW	72	14.8012	15.046			71	26.378	1.0072	0.35	1.2541	0.9737	0.9865	0.8205	0.2511	0.2427	1.868	0.5553	1.6263	0.922
	0.1021	0.1256	0.1658			small RW	73	15	11.0833	5.248	8.204			small RW	73	15.4772	15.3084			72	0.2661	10.464	2.4124	0.7955	1.6445	0.284	0.6858	1.2528	0.3015	1.6482	1.5309	1.3823	0.322
	0.0104	0.0019	0.2237			small RW	74	10	10.2957	6.0863	9.1659			small RW	74	14.7018	15.2509			73	16.5688	0.2071	0.6385	0.2713	0.3143	0.5442	1.4641	0.6748	1.2444	2.3539	0.3225	0.8324	2.34
	0.0305	0.069	0.0788			small RW	75	0	12.1058	7.067	3.0598			small RW	75	14.8797	15.1126			74	1.5855	9.1052	2.5054	0.7354	0.4566	0.3476	0.385	0.3107	0.6802	0.5274	0.2932	0.3949	0.6695
	0.0108	0.0134	0.0202			small RW	76	25	11.2643	9.1627	14.0382			small RW	76	14.8541	15.2428			75	2.2209	3.6201	0.2674	0.7514	0.5777	0.3371	0.1757	0.3195	0.8169	1.4231	0.5433	0.4043	0.2769
	0.0062	0.008	0.1986			small RW	77	35	11.8233	7.4724	12.0298			small RW	77	14.8802	15.1559			76	19.4245	2.4967	1.1275	0.8541	0.6824	0.4816	0.8393	0.5194	1.2526	0.3236	0.2401	0.8128	0.1409
	0.0069	0.0115	0.1268			small RW	78	0	11.51	6.4879	2.5829			small RW	78	14.866	15.1161			77	14.8121	3.8719	0.5187	0.2467	0.6411	1.082	1.2908	0.7432	0.2936	0.5072	0.2144	0.4958	0.6721
	0.0061	0.0089	0.2981			small RW	79	5	11.1807	7.784	3.3869			small RW	79	15.4312	15.3299			78	19.1686	6.0567	0.2343	0.27	1.0838	0.3239	0.5638	0.537	1.0181	0.2904	1.1226	1.411	0.4276
	0.0394	0.0129	0.0798			small RW	80	0	11.619	5.6132	2.653			small RW	80	15.1711	15.2387			79	8.3375	1.8554	1.3452	1.9092	1.8707	0.2694	1.4545	1.1433	1.121	0.3094	0.8416	1.7514	1.0279
	0.0151	0.0002	0.2299			small RW	81	0	11.0537	6.5879	2.8249			small RW	81	15.0484	15.1642			80	20.5093	2.0285	1.1393	1.7264	0.9404	0.5069	0.405	1.1669	0.1753	0.9146	1.1378	1.3649	1.2125
	0.0688	0.0654	0.1077			small RW	82	5	10.1534	5.6568	8.5989			small RW	82	15.2803	15.3164			81	1.6469	5.9685	1.7851	1.6849	0.4576	0.2502	0.3308	1.1418	0.8292	0.2563	1.4595	2.0774	1.1339
	0.0065	0.0188	0.6979			small RW	83	15	11.4354	6.3037	9.4437			small RW	83	15.0985	15.3232			82	40.967	7.3898	0.2416	0.4489	0.3544	1.8765	2.5145	0.1855	1.3523	0.6783	0.7232	0.951	0.2109
	0.005	0.0003	0			small RW	84	0	12.153	6.231	2.5091			small RW	84	14.943	15.2383			83	0	0	0	0	0	0	0	0	0	0	0	0	0
	0.0071	0.0006	0.3303			small RW	85	15	10.9459	5.5733	8.0567			small RW	85	15.2172	15.1537			84	25.5669	3.8797	0.276	2.3065	0.5563	0.7848	0.3481	0.3304	0.3956	0.6153	0.6301	0.4192	1.9782
	0.002	0.0247	0.4877			small RW	86	20	13.1981	6.0088	9.6643			small RW	86	14.5329	15.2319			85	30.0132	7.2283	0.9283	0.1847	0.3423	0.2793	0.2348	1.8503	0.4406	0.521	0.1986	0.7416	1.548
	0.0036	0.022	0.0889			small RW	87	5	12.9314	6.9207	10.7388			small RW	87	14.9299	15.1095			86	10.6352	6.4895	0.262	0.2254	0.6972	0.8244	0.1606	0.2225	0.5828	1.3594	0.8698	0.6759	1.3727
	0.0184	0.0001	0.0386			small RW	88	20	10.652	7.5954	11.289			small RW	88	15.2433	15.3297			87	5.1419	1.0266	1.6774	3.362	1.749	0.4995	0.7499	0.3415	1.1149	1.5754	2.1596	2.0738	2.643
	0.0421	0.0407	0.0725			small RW	89	0	12.8269	6.114	2.95			small RW	89	14.8892	15.2232			88	4.8228	5.4834	0.298	0.436	0.4762	1.7725	0.2943	0.6348	0.3738	1.6273	1.272	1.7543	0.6822
	0.0222	0.0012	0.0393			small RW	90	5	11.1301	5.6363	8.6983			small RW	90	15.2756	15.1645			89	2.7113	4.4352	0.8102	0.2651	1.8285	1.9408	0.6116	1.1007	1.167	0.3926	0.4864	1.4893	1.3732
	0.065	0.0386	0.0828			small RW	91	5	11.4692	7.2477	3.3551			small RW	91	14.927	15.1704			90	3.4046	4.4393	2.7655	1.026	0.6267	2.151	0.6517	0.6993	0.4711	1.2457	0.6422	1.682	0.7401
	0.0228	0.1993	0.2501			small RW	92	5	11.6536	6.1399	2.6727			small RW	92	14.9915	15.2581			91	7.9804	19.8478	2.7671	0.731	1.8964	1.5019	1.2842	0.9341	0.3267	0.7955	1.3842	0.3307	0.5779
	0.0076	0.0692	0.132			small RW	93	10	9.9979	6.4502	9.5686			small RW	93	15.071	15.083			92	5.8911	14.4257	3.4403	0.2906	0.8423	1.4018	0.7696	1.1731	1.1689	1.1342	0.4496	1.2791	0.3497
	0.0283	0.0334	0.0462			small RW	94	25	11.2548	7.4932	13.4048			small RW	94	15.2272	15.222			93	1.1505	5.1798	1.2366	0.404	1.2726	0.3225	0.3497	0.2324	0.7604	1.5006	0.5279	1.242	0.7253
	0.0082	0.0153	0.0468			small RW	95	20	10.6937	7.1168	10.5052			small RW	95	15.2365	15.2885			94	6.5453	4.4199	0.2874	0.531	0.2231	1.5227	0.9864	0.8806	0.8451	1.3146	0.9127	0.2662	1.1997
	0.0061	0.0076	0.0318			small RW	96	5	10.5653	7.4136	11.9687			small RW	96	15.3151	15.2101			95	5.8779	3.0599	1.1984	0.4422	0.242	0.8218	0.6046	0.3166	0.608	0.4845	0.9713	0.3303	1.3481
	0.0038	0.0023	0.0074			small RW	97	0	10.9256	6.8678	10.9459			small RW	97	15.0068	15.1932			96	1.5895	1.6334	0.9387	0.25	0.7478	0.5949	0.5773	0.8472	1.041	0.4873	0.6888	0.4737	0.9128
	0.0118	0.0049	0.2034			small RW	98	15	10.8143	7.2707	11.6132			small RW	98	15.0524	15.1584			97	18.7956	5.4601	0.3534	0.4844	1.2065	0.2423	0.82	2.8055	0.4706	0.5719	0.6342	0.5821	0.336
	0.0201	0.0245	0.0659			small RW	99	10	10.4677	7.5408	12.4834			small RW	99	15.1251	15.1836			98	7.7181	4.9188	2.1466	0.3514	0.3282	0.8992	0.4019	1.0467	0.2975	0.3508	0.6782	0.3277	1.2497
	0.075	0.0059	0.2237			small RW	100	25	10.9872	7.2837	12.1928			small RW	100	15.0352	15.1851			99	17.4803	1.024	1.1344	2.2224	2.1363	2.756	2.4101	1.5954	0.3739	1.2782	1.8433	0.284	0.284
	0.0126	0.0502	0.1533			small RW	101	0	10.7037	8.0808	3.5234			small RW	101	15.2719	15.2435			100	13.7633	9.3008	1.1399	1.3871	0.4038	2.3147	0.4791	0.4643	0.5905	0.3638	0.3201	0.324	0.3777
	0.004	0.0044	0.9017			small RW	102	5	10.7593	7.0499	3.0835			small RW	102	15.0597	15.2114			101	40.0961	3.4518	0.2502	0.3286	0.2881	0.2166	1.2547	0.9353	0.6653	0.1555	0.1976	0.491	1.068
	0.0041	0.0041	0.9265			small RW	103	15	11.0354	6.7087	10.9752			small RW	103	15.0607	15.1823			102	63.331	5.2775	2.025	0.5617	0.6268	0.5052	1.1886	0.4632	0.9852	0.6757	1.3162	0.2817	0.5986
	0.0042	0.0002	0.0054			small RW	104	0	10.7927	7.0752	2.9192			small RW	104	15.2169	15.2157			103	0.377	0.9824	0.7059	0.5423	0.7575	0.7232	0.2758	0.3319	1.6825	0.7884	1.1147	0.5122	0.8841
	0.0078	0.0455	0.0696			small RW	105	5	11.0462	5.7631	2.4558			small RW	105	15.4154	15.2124			104	0.8874	11.0638	0.7265	0.4361	0.2905	0.5384	2.0013	0.3262	1.4344	0.5588	0.6915	0.4226	0.6323
	0.0147	0.0059	0.039			small RW	106	5	10.9271	6.1999	2.5739			small RW	106	15.5134	15.1952			105	0.4013	6.0841	0.4337	1.3053	2.1973	0.9423	0.8101	2.0498	2.8652	0.3361	0.8445	0.9261	0.3934
	0.0265	0.0038	0.034			small RW	107	0	10.8192	8.5885	14.6789			small RW	107	14.8091	15.0964			106	3.6116	0.467	0.2007	1.2683	1.4525	0.1986	0.3285	0.9714	0.6413	0.8343	0.428	2.0684	0.446
	0.0078	0.0008	0.0082			small RW	108	0	10.9913	6.8405	2.9893			small RW	108	14.9391	15.3115			107	0.5105	0.3752	0.3699	0.2174	0.8145	0.5077	2.3739	0.3238	0.2823	0.9453	0.9359	0.4706	0.2805
	0.0116	0.0349	0.0866			small RW	109	20	10.9741	9.4667	15.8307			small RW	109	14.8352	15.2423			108	6.8203	9.5771	0.8608	2.9315	1.1442	0.2375	1.9291	0.8199	0.3419	0.3208	2.2792	2.6341	0.1693
	0	0	0			small RW	110	20	10.3707	8.458	3.7706			small RW	110	15.2057	15.2503			109	0	0	0	0	0	0	0	0	0	0	0	0	0
	0.0277	0.0001	0.0474			small RW	111	0	10.8318	7.2588	3.2818			small RW	111	14.9611	15.1698			110	4.9729	2.9812	1.0839	0.2345	1.0957	1.7934	1.2745	0.7483	0.9755	0.6867	1.01	0.9522	0.5581
	0.0131	0.1714	0.2267			small RW	112	5	10.1865	8.4278	13.7876			small RW	112	14.8946	15.2027			111	9.5926	18.349	0.3994	0.1679	0.6005	0.3513	0.2639	0.7814	0.2524	0.3589	0.6437	0.6809	1.7744
	0.0106	0.0439	0.052			small RW	113	0	10.5324	9.2478	4.2202			small RW	113	14.6483	15.1134			112	2.5502	8.5275	0.6062	0.3074	2.1635	0.2505	1.0866	1.2054	0.3471	0.2831	0.431	0.598	0.465
	0.0272	0.0239	0.2821			small RW	114	5	10.7344	5.3418	8.9476			small RW	114	14.9266	15.1739			113	22.0296	5.1979	1.7569	1.453	1.3501	1.641	1.488	0.3334	0.7633	2.8084	0.2982	0.4283	0.314
	0.0028	0.0012	0.0111			small RW	115	5	10.4197	8.3808	14.0796			small RW	115	15.2044	15.2618			114	3.645	1.4898	1.3031	0.6412	0.9608	0.5816	0.4083	0.6481	0.6329	0.7257	0.414	0.5487	0.2324
	0.0187	0.0014	0.0375			small RW	116	5	10.5565	7.2163	3.2094			small RW	116	15.2971	15.3364			115	5.8131	0.4099	1.4579	0.3862	1.6969	0.323	0.9489	0.7048	1.5094	1.0443	0.8993	0.3699	0.6478
	0.0253	0.0431	0.1839			small RW	117	20	10.286	7.4875	12.0332			small RW	117	15.2792	15.2255			116	16.2465	7.7916	1.1819	0.3001	0.5972	0.4805	1.1746	1.3249	1.4507	1.0468	0.62	0.3185	0.8436
	0.009	0.0405	0.1279			small RW	118	5	10.398	6.6062	2.9624			small RW	118	15.208	15.3638			117	12.677	8.9362	1.2215	0.8736	1.1508	0.642	0.231	1.1489	0.8379	1.2906	0.2608	0.7318	0.9292
	0.0075	0.0003	0.4026			small RW	119	0	10.6343	6.8162	11.1909			small RW	119	15.2906	15.2327			118	28.6566	2.6509	1.4014	1.3307	1.4649	0.5309	0.9735	1.0411	0.4548	0.4162	0.4034	0.7507	0.5633
	0.0042	0.3617	0.4224			small RW	120	NaN	NaN	NaN	NaN			small RW	120	15.4721	15.1755			119	4.5664	31.2455	3.0107	2.5939	0.4677	1.2179	0.3331	1.0864	0.6279	1.5876	2.2153	0.5939	0.8156
	0.005	0.004	0.0118			large RW	1	10	10.3097	19.2568	8.8616			large RW	1	15.2982	15.4077			120	1.8343	2.4977	1.5387	0.6654	0.1128	0.1911	1.9179	0.2013	0.5387	0.8215	0.367	0.3658	0.3277
	0.0223	0.0027	0.1231			large RW	2	10	10.5498	16.3979	7.6117			large RW	2	16.4633	15.6478			121	13.7636	0.3336	2.3665	0.2895	0.8342	0.2511	1.3726	0.5533	1.3033	1.4052	0.8829	0.8153	0.6674
	0.0142	0.1215	0.1265			large RW	3	15	10.5084	21.3239	10.3685			large RW	3	16.2451	15.6146			122	2.1025	12.7045	0.347	0.5805	0.3905	0.4678	0.312	0.5587	0.3427	0.6189	0.2996	0.2471	0.2504
	0.0113	0.0252	0.1134			large RW	4	5	10.27	19.2123	8.6367			large RW	4	16.4004	15.8239			123	11.1207	5.9115	0.6188	0.2404	2.0912	0.4178	1.7553	0.6607	0.3742	0.6975	0.2999	0.3842	0.697
	0.0046	0.0202	0.0335			large RW	5	5	10.4357	19.5693	9.0622			large RW	5	16.2672	15.958			124	2.8039	6.7175	0.6004	0.1397	0.519	0.8865	1.4702	0.2433	0.2359	0.5173	1.1518	1.2889	0.1479
	0.0046	0.0897	0.1236			large RW	6	10	10.202	17.268	7.9741			large RW	6	16.432	16.072			125	3.2731	15.1173	0.3761	0.3716	0.2072	0.6507	1.9859	0.7497	0.9942	1.4957	1.8514	0.4425	0.4116
	0.002	0.1536	0.1521			large RW	7	10	10.1769	20.5587	38.1338			large RW	7	16.6251	16.1523			126	1.5437	17.7048	1.1949	0.2551	1.0805	0.4697	1.6167	1.3913	0.6207	1.2311	0.2971	0.9532	0.2837
	0.0106	0.1449	0.4846			large RW	8	20	10.1295	27.2494	47.0208			large RW	8	16.3141	16.2849			127	29.2475	18.9678	0.5321	0.5952	0.2683	0.2077	0.6624	1.5898	0.184	0.2938	0.9624	0.2157	0.3473
	0.1056	0.0767	0.1535			large RW	9	20	9.9223	31.1764	12.5671			large RW	9	16.8538	16.4264			128	5.022	8.2389	0.8702	0.164	3.3552	0.1712	1.9523	2.3446	2.044	1.3607	0.9757	1.2932	0.7609
	0.0177	0.1157	0.2382			large RW	10	5	11.0131	21.0445	8.3584			large RW	10	16.9743	16.4107			129	16.5027	14.1171	0.8943	0.2981	0.1935	0.6469	0.3147	0.615	0.3063	0.9547	0.5889	0.3582	0.3362
	0.0095	0.0028	0.288			large RW	11	35	13.1241	29.7655	46.6664			large RW	11	16.9984	16.5812			130	24.6333	3.9009	0.8693	0.5664	0.1756	1.1341	1.502	0.5881	1.7399	0.2832	0.6154	0.2637	0.6671
	0.0068	0.1876	0.34			large RW	12	5	13.7703	22.4287	8.4455			large RW	12	16.7309	16.4523			131	16.8101	22.3122	1.8501	1.2319	0.3295	1.775	1.0918	0.619	0.3959	0.8262	1.4223	0.427	0.7822
	0.0066	0.0118	0			large RW	13	45	14.0413	28.5257	40.6725			large RW	13	16.7682	16.4898			132	0	0	0	0	0	0	0	0	0	0	0	0	0
	0.0155	0.0338	0.0504			large RW	14	40	15.198	14.6869	20.5346			large RW	14	16.8123	16.5089			133	4.2308	6.6186	0.886	0.3077	0.8348	1.0036	0.3779	1.1091	0.5141	0.2256	0.4255	0.8212	1.0263
	0.0142	0.0468	0.1263			large RW	15	20	15.5916	19.176	32.0143			large RW	15	16.3713	16.5154			134	11.8493	8.9702	0.287	0.4231	1.4221	0.5359	0.5948	0.2567	1.7356	0.7796	1.1867	0.9598	0.357
	0.0133	0.067	0.6331			large RW	16	25	15.9594	23.2365	11.0358			large RW	16	16.6824	16.4215			135	33.1846	14.4044	2.0616	0.6246	0.2793	0.207	2.5962	0.3096	0.397	0.7633	1.1585	0.262	0.8136
	0.0055	0.0009	0			large RW	17	20	12.5363	26.0055	39.8048			large RW	17	16.7237	16.5194			136	0	0	0	0	0	0	0	0	0	0	0	0	0
	0.0509	0.0572	0.1003			large RW	18	10	15.393	23.2809	9.9831			large RW	18	17.0228	16.5604			137	5.7434	7.8676	0.2943	0.3597	0.6122	2.7073	0.9951	1.1208	1.9315	0.2629	1.264	0.6811	0.3216
	0.0483	0.2091	0.2284			large RW	19	10	15.4458	23.8073	36.4463			large RW	19	16.8969	16.5783			138	3.9942	18.7859	1.116	1.5972	0.5012	0.143	1.9764	0.7035	0.2329	0.4109	1.4523	0.4448	0.6108
	0.001	0.6128	0.7086			large RW	20	10	13.1185	22.6931	8.0786			large RW	20	16.6742	16.6174			139	2.916	45.2351	1.7871	2.5115	1.6502	1.4737	2.3263	1.527	1.7907	0.2652	2.5975	2.4815	0.5274
	0.0286	0.0378	0.054			large RW	21	0	15.1113	29.2877	12.2047			large RW	21	16.4412	16.6142			140	1.5986	6.5484	0.3495	0.6679	2.0166	1.2371	1.919	0.2599	0.2792	1.1643	1.1548	0.2818	0.6791
	0.0186	0.0083	0.0339			large RW	22	30	15.1465	28.8056	45.5972			large RW	22	16.6532	16.6822			141	4.7822	2.3079	0.8467	0.2147	0.5694	0.7213	1.7936	0.8513	3.1914	0.2539	0.3249	0.2763	0.3082
	0.0028	0.0436	0.0505			large RW	23	20	13.8607	21.4294	35.8494			large RW	23	16.5633	16.6406			142	1.0096	9.585	1.0522	0.783	0.3494	0.1394	0.8225	0.2353	0.8563	0.3461	0.2326	0.8893	0.522
	0.0225	0.1785	0.1941			large RW	24	40	12.6657	21.0045	37.8975			large RW	24	16.7079	16.5156			143	3.8317	17.1391	0.5473	0.1919	0.6869	0.2104	2.1114	0.6873	0.8756	0.482	1.1483	0.3587	0.583
	0.0037	0.0582	0.0834			large RW	25	10	12.1365	18.1794	7.4949			large RW	25	16.5662	16.5794			144	4.415	11.0475	0.5598	0.1389	0.2033	0.9808	0.6469	0.2606	0.4378	0.8816	0.5385	0.2493	0.3403
	0.0033	0.0119	0.0455			large RW	26	25	13.4549	21.7563	11.0223			large RW	26	16.7373	16.6432			145	6.8511	4.4269	0.6098	0.9335	0.3476	0.6939	1.1052	0.6178	0.5714	0.5055	0.4389	0.8665	0.2587
	0.0267	0.1115	0.1224			large RW	27	0	10.9455	29.297	12.1799			large RW	27	17.0564	16.6188			146	1.9087	12.5666	0.8138	1.0357	0.895	0.5662	0.3043	0.4508	0.2593	0.5156	0.2922	0.48	1.0953
	0.0036	0.0169	0.0862			large RW	28	40	10.6677	21.0859	36.6452			large RW	28	16.8279	16.6405			147	10.5157	5.4243	0.2346	0.6264	0.6386	0.2345	0.242	0.4056	1.3362	0.7274	0.8226	0.4693	1.0927
	0.0081	0.0154	0.0488			large RW	29	10	13.3754	20.8635	9.8721			large RW	29	17.0093	16.5748			148	6.3281	4.24	0.4206	0.3556	0.246	0.7765	0.3076	1.311	0.7449	1.3507	1.0762	0.5766	1.3539
	0.0022	0.0487	0.0774			large RW	30	20	10.714	25.1074	10.1074			large RW	30	16.8463	16.5444			149	6.6138	9.4574	0.5276	0.1907	0.4692	0.5675	0.8611	0.4224	1.0327	0.776	0.3102	0.4529	0.2639
	0.0061	0.0056	0.0128			large RW	31	15	11.4459	23.2623	34.7919			large RW	31	16.9575	16.6037			150	1.3618	2.997	0.5328	1.6678	0.807	1.0755	1.899	0.5788	0.341	0.3372	0.7739	0.393	0.2066
	0.005	0.0001	0.0619			large RW	32	25	13.4029	24.0732	37.0353			large RW	32	16.8716	16.8199			151	9.8652	0.2376	0.9498	0.6615	1.0394	0.5893	0.3361	0.3887	0.7607	0.8765	1.1898	0.257	1.5633
	0.0295	0.056	0.1317			large RW	33	45	13.1183	21.1457	31.7328			large RW	33	16.5817	16.5951			152	9.7097	8.5649	1.7577	1.1909	0.2865	1.4072	1.3876	0.2177	0.3453	1.161	1.7956	0.3415	0.7503
	0.0061	0.053	0.0622			large RW	34	5	14.92	23.0784	36.8277			large RW	34	16.7988	16.6086			153	2.9936	9.3437	0.94	0.3393	0.9942	1.2358	0.8603	0.1927	0.522	0.3778	1.2035	0.2577	0.2688
	0.0073	0.022	0.0432			large RW	35	25	12.8036	27.6768	38.5912			large RW	35	16.4613	16.6682			154	5.107	5.5089	0.3041	0.7949	1.0228	0.4382	1.2588	0.3837	0.1661	0.3438	0.5069	1.1189	0.6813
	0.012	0.055	0.0943			large RW	36	20	13.1301	22.0315	36.8242			large RW	36	16.6758	16.644			155	7.4313	9.0682	0.445	0.4702	0.3829	0.9454	1.1425	0.2595	0.3106	0.537	0.376	1.2381	1.0964
	0.0063	0.0003	0.0222			large RW	37	50	14.7261	21.2564	38.9191			large RW	37	16.8906	16.5365			156	5.1147	0.3082	0.6161	0.5288	1.1783	0.4654	0.6453	1.1673	1.11	1.1419	0.6136	1.4821	1.0273
	0.0108	0.0097	0.0187			large RW	38	5	11.2086	23.0795	9.0095			large RW	38	17.1693	16.5964			157	1.3666	3.2499	0.3869	1.3094	0.3721	0.5196	0.3	0.8547	0.7265	0.5221	2.0748	0.2348	0.5994
	0.0032	0.0001	0.0172			large RW	39	10	13.4109	24.7219	10.059			large RW	39	16.9072	16.5769			158	4.6808	0.3269	0.3684	0.3546	0.65	0.327	0.7035	0.3207	0.6038	0.1823	1.2133	0.7921	0.2134
	0.0062	0.01	0.0754			large RW	40	20	15.02	28.3838	48.3827			large RW	40	16.6038	16.5018			159	10.3596	3.7971	0.2945	0.4893	0.2767	0.9276	0.2592	1.1356	0.6332	0.2151	1.0387	0.1821	0.3526
	0.0076	0.0083	0.0166			large RW	41	35	11.5362	17.6503	25.3042			large RW	41	17.0145	16.5754			160	0.325	3.8306	1.9763	1.7418	0.3446	0.3469	0.4423	0.2394	2.2169	0.2474	0.6475	0.7796	0.2975
	0.0049	0.0004	0.0441			large RW	42	15	13.6845	22.2715	10.8973			large RW	42	16.7519	16.6451			161	7.996	0.2912	0.2883	1.8436	0.2411	0.8028	0.3829	0.3528	0.7921	0.326	0.5361	0.5157	1.1478
	0.011	0.0063	0.0316			large RW	43	25	12.3824	33.5839	51.3874			large RW	43	16.6155	16.8393			162	5.1092	2.542	1.4885	0.7217	1.2135	0.976	0.3541	2.1328	0.322	1.3064	1.0409	0.3897	1.1038
	0.0054	0.0208	0.1366			large RW	44	30	11.7399	25.723	46.1423			large RW	44	17.1005	16.7648			163	12.8495	6.9529	0.9945	0.2987	0.4233	0.2275	1.333	0.6364	0.4274	0.8162	0.3163	1.3632	1.2436
	0.003	0.02	0.0871			large RW	45	15	12.5976	21.1559	10.83			large RW	45	16.7599	16.7538			164	10.3304	6.4167	0.5803	0.4686	1.1359	1.0898	0.586	0.3432	1.213	0.2862	0.3732	0.2249	1.023
	0.0057	0.0873	0.1067			large RW	46	5	10.5515	22.34	9.7029			large RW	46	17.2188	16.7711			165	3.0647	12.2648	2.3226	0.4731	0.7994	2.0655	0.5212	0.3247	0.9669	0.4412	0.6329	0.4825	0.5605
	0.0123	0.0932	0.1216			large RW	47	40	10.5284	20.2131	37.7127			large RW	47	16.7134	16.768			166	5.1893	11.2022	0.4117	1.2524	0.1824	1.0239	1.3162	0.3495	1.2101	0.6807	0.8535	0.6578	0.8183
	0.0357	0	0.0616			large RW	48	5	11.6347	24.7577	11.0949			large RW	48	16.5976	16.5259			167	6.2285	1.9206	1.5751	0.8667	0.5213	1.8493	0.3757	2.5322	1.5391	1.9712	0.3868	0.4341	1.0573
	0.0027	0.0044	0.8125			large RW	49	40	10.6671	19.2548	29.2461			large RW	49	17.0602	16.6156			168	50.4003	4.0024	0.5604	0.2785	0.2522	2.1667	1.0524	0.276	0.703	0.2169	0.2886	0.2117	0.4261
	0.003	0.0039	0.4324			large RW	50	30	10.881	25.9307	41.5918			large RW	50	16.9445	16.6543			169	27.6012	3.1635	0.4754	0.3423	1.1601	0.6813	0.9979	0.3315	0.2413	0.6342	1.4631	0.2596	0.2632
	0.0331	0.1493	0.1629			large RW	51	50	12.0188	19.6577	29.1313			large RW	51	16.5466	16.5619			170	1.3134	15.1648	1.9812	0.9814	1.9688	0.2042	1.8222	0.565	0.7297	0.5192	0.642	1.0892	0.6809
	0	0	0.0211			large RW	52	40	12.5861	25.06	38.9639			large RW	52	17.1384	16.7198			171	3.0369	3.0906	0.7546	0.5437	2.2109	0.1451	0.4615	0.4313	0.1736	0.4544	0.4964	0.2112	0.2792
	0.0074	0.0352	0.3092			large RW	53	30	11.1479	22.8563	33.1494			large RW	53	16.9565	16.6484			172	23.4162	6.6655	0.6315	0.6067	0.8927	0.3438	1.6705	0.1899	0.8882	0.3376	0.4745	0.2133	0.7647
	0.0123	0.0245	0.0326			large RW	54	10	14.2353	24.9251	11.1188			large RW	54	16.9099	16.6465			173	0.4873	5.4508	0.7125	0.2531	0.5216	0.5202	1.7375	0.2185	0.2812	0.6414	0.2772	0.67	1.6888
	0.0168	0.0175	0.2772			large RW	55	30	12.1492	29.2012	12.5807			large RW	55	16.7488	16.8012			174	22.3333	4.097	0.612	1.6648	0.6273	1.2616	0.5348	0.3231	0.9957	0.675	0.7089	1.189	0.2503
	0.0035	0.0013	0			large RW	56	40	11.785	21.0645	38.1775			large RW	56	16.5295	16.6262			175	0	0	0	0	0	0	0	0	0	0	0	0	0
	0.0061	0.0002	0.0084			large RW	57	10	14.4319	19.4683	9.8672			large RW	57	16.6373	16.7509			176	1.0848	0.2387	1.6156	0.1986	0.5569	0.7652	1.0531	1.2267	0.6577	0.2646	0.3339	1.0483	1.4002
	0.0027	0.0169	0.4627			large RW	58	5	10.8557	28.0925	11.0189			large RW	58	16.8094	16.6626			177	26.9859	6.089	0.3431	1.0857	0.4091	1.0948	0.4079	1.0761	0.4072	0.3135	0.6476	0.6322	0.3371
	0.0078	0.0104	0.204			large RW	59	15	11.5962	25.0285	43.3942			large RW	59	16.7754	16.8098			178	18.8174	3.8373	0.1698	1.1287	1.3192	1.0334	0.9592	1.2799	1.5069	0.6295	1.1376	0.6882	0.5186
	0.0046	0	0.0492			large RW	60	35	13.7605	20.9986	37.1806			large RW	60	16.6477	16.541			179	8.3154	0.2837	0.2251	0.2873	1.3855	0.9496	0.3243	1.4407	0.5266	0.5941	0.3218	1.0873	0.5468
	0.0157	0.1765	0.1971			large RW	61	30	11.1258	19.3206	25.3007			large RW	61	17.1446	16.7989			180	4.9092	17.6705	0.9564	0.3028	0.838	1.271	1.4896	0.3906	0.7256	1.2898	1.1975	0.2937	0.5162
	0	0	0			large RW	62	15	12.1084	22.7476	31.0123			large RW	62	16.7551	16.6822			181	0	0	0	0	0	0	0	0	0	0	0	0	0
	0.0195	0.0673	0.0788			large RW	63	55	16.5757	29.8516	48.1794			large RW	63	16.5005	16.7122			182	1.1	9.9127	0.4313	0.2833	0.3988	1.0005	0.2676	2.6661	1.9235	0.4826	1.7843	0.9508	0.6961
	0.0159	0.1504	0.1558			large RW	64	30	14.792	15.3523	21.2441			large RW	64	16.2586	16.5251			183	3.8717	15.5045	0.8149	0.2121	0.3179	0.3278	0.4316	0.331	0.9984	1.0352	0.3	0.6642	0.2662
	0.0028	0.0288	0.0386			large RW	65	30	13.7976	24.4953	38.5557			large RW	65	16.6146	16.6328			184	3.468	8.5616	0.382	0.8582	0.2951	0.8978	0.3295	1.5696	0.3226	1.0229	1.0501	0.4589	1.7492
	0.0053	0.0013	0.0268			large RW	66	25	14.9635	21.884	32.1374			large RW	66	17.0007	16.7773			185	7.9084	0.961	0.8848	0.6114	0.4667	1.5038	0.4046	0.2048	0.3167	1.1421	0.1847	0.2786	0.2854
	0.018	0.0036	0.0293			large RW	67	30	14.3816	25.1926	42.5069			large RW	67	16.9456	16.7799			186	0.7896	5.3154	2.3641	0.2421	1.0296	0.346	1.9112	2.9885	0.9809	0.6266	0.2789	0.8013	1.839
	0.0042	0.0544	0.0796			large RW	68	40	11.9272	20.0812	31.184			large RW	68	16.9233	16.5524			187	6.8654	13.0775	1.8037	1.8726	1.5606	0.5696	1.1502	0.7336	0.6872	1.1602	0.62	0.4051	1.1087
	0.0182	0.0035	0.0503			large RW	69	50	13.7128	17.3611	32.6042			large RW	69	16.4017	16.5239			188	9.3392	1.402	0.7089	0.3436	0.2817	0.4753	2.0104	0.2949	1.9431	0.3688	0.8459	1.3229	0.4791
	0.0084	0.0408	0.0451			large RW	70	15	13.2788	29.9093	54.5211			large RW	70	16.8529	16.8443			189	0.531	9.7063	0.4286	0.6401	0.344	0.2302	1.7682	0.6146	1.3348	0.6465	1.2155	1.0495	0.364
	0.0025	0.0172	0.0424			large RW	71	15	12.1455	23.8837	9.5412			large RW	71	16.9552	16.5915			190	7.8308	7.2097	0.8229	0.3784	0.3656	0.5111	0.6167	1.0009	1.7166	0.4077	0.5314	0.3655	1.5037
	0.004	0.0076	0.1213			large RW	72	40	12.9652	20.6858	35.936			large RW	72	16.9768	16.7966			191	16.7995	4.4783	1.3889	0.3652	0.2152	0.354	0.5229	1.0519	0.4401	1.0341	1.7528	0.195	1.4968
	0.0053	0.0245	0.1216			large RW	73	5	11.8933	19.4451	7.7164			large RW	73	16.3413	16.5421			192	15.281	8.4056	1.5562	1.9236	0.3434	1.2641	0.2475	1.1375	0.3212	1.5677	0.5074	1.4848	0.3577
	0.0124	0.0966	0.1021			large RW	74	25	13.5147	23.8976	12.111			large RW	74	16.4617	16.5234			193	1.8799	16.2273	1.4613	0.2893	0.382	0.4851	0.7925	0.9886	0.2147	1.5055	0.4167	0.8376	1.5809
	0.0069	0.0415	0.0873			large RW	75	5	11.9141	21.9527	8.3306			large RW	75	16.7695	16.7094			194	10.4027	9.978	1.0333	0.6076	0.7228	0.2364	0.5166	1.4678	0.6758	0.4138	0.2736	0.4747	0.3142
	0.0026	0.0105	0.8633			large RW	76	40	11.9961	18.2503	7.9945			large RW	76	16.6095	16.5678			195	57.2617	9.8193	1.2196	0.3741	0.6307	0.3697	0.3213	0.8654	0.2499	1.6258	0.7591	0.9255	0.3532
	0.0058	0.0074	0.549			large RW	77	5	12.6395	20.66	10.1803			large RW	77	16.4672	16.6476			196	46.3508	4.4944	1.446	1.386	0.5566	1.355	1.49	0.1971	0.3126	0.7288	0.5236	0.8302	0.2265
	0.0017	0.0332	0.0427			large RW	78	40	11.4361	19.4726	31.8515			large RW	78	16.3129	16.5597			197	3.9473	10.1554	1.1405	1.1403	0.9635	0.804	0.4396	0.9626	0.3988	0.2066	0.1686	1.0673	0.203
	0.0016	0.0004	0.0022			large RW	79	30	11.1983	28.1066	11.9412			large RW	79	16.6024	16.6014			198	0.2063	0.6808	0.5078	0.4572	0.1912	0.6086	0.2772	0.8562	0.3226	0.3462	0.415	0.4024	0.93
	0.0108	0.0063	0.0149			large RW	80	45	11.5848	26.7711	40.1186			large RW	80	16.6499	16.748			199	1.1868	3.1634	1.0427	0.5879	0.9476	1.7695	0.3499	0.7878	1.0135	0.3728	0.8687	2.5678	0.3664
	0.0029	0.0616	0.056			large RW	81	10	12.8967	17.9712	29.4363			large RW	81	16.4268	16.6853			200	2.3649	12.385	0.7614	0.2578	1.087	0.7939	0.2959	0.868	2.0094	0.2125	1.2539	0.6787	0.5424
	0.0043	0.002	0.0079			large RW	82	25	14.1836	24.9518	39.4875			large RW	82	16.7902	16.6073			201	2.2207	1.9453	0.3186	0.6519	1.3157	0.4142	0.2431	1.2944	0.0917	1.377	0.6296	1.9981	0.8585
	0.0059	0.0311	0.0693			large RW	83	5	12.1882	24.562	9.3465			large RW	83	16.5398	16.754			202	9.9132	9.2316	2.1821	0.5039	0.4119	0.4503	0.6053	0.6842	1.2203	0.7419	0.6165	0.3787	0.7051
	0.0036	0.012	0.2359			large RW	84	45	12.3918	17.3492	26.5722			large RW	84	16.9628	16.5237			203	23.6523	6.9389	1.4198	0.3089	0.777	0.7265	0.3711	1.727	0.1985	0.8257	1.7789	0.4182	0.2449
	0.003	0.2579	0.2824			large RW	85	20	14.5375	18.428	9.7581			large RW	85	17.1145	16.6491			204	2.9726	30.2933	0.5914	0.6819	0.7504	1.6282	1.0077	1.658	0.3029	0.3626	2.5912	0.9235	2.9994
	0.013	0.06	0.1912			large RW	86	5	11.1755	26.5869	12.1519			large RW	86	16.9715	16.6461			205	16.3658	16.5686	0.5096	2.2311	1.264	1.554	1.4985	0.4335	1.7247	0.805	1.1501	1.8194	1.9421
	0.0044	0.074	0.1591			large RW	87	25	10.5584	20.5133	37.9258			large RW	87	16.7382	16.4654			206	15.5031	14.9487	1.7077	0.335	0.3926	1.1381	0.2912	0.5038	0.3306	0.7953	0.2136	0.3536	1.4229
	0.0165	0.0021	0.0516			large RW	88	10	12.5524	18.5284	8.6591			large RW	88	16.7754	16.6818			207	9.0539	0.7438	1.3716	0.3471	1.1861	1.1767	2.0405	0.4078	0.3281	1.7003	0.2708	0.8811	0.3273
	0.0039	0.0047	0.3736			large RW	89	10	11.3888	23.3715	9.3693			large RW	89	16.7139	16.6093			208	35.5234	4.0567	0.8928	0.8893	0.334	1.7083	0.452	0.3155	0.7352	1.5509	0.9043	0.4435	0.1992
	0.0024	0.0008	0.0177			large RW	90	30	10.3972	22.0472	8.684			large RW	90	16.4282	16.6043			209	6.4286	1.5263	1.6352	1.3102	0.1874	0.7907	0.3581	0.4903	0.5565	0.2359	0.2234	0.6941	0.3169
	0.0019	0.0009	0.8606			large RW	91	30	13.7473	20.9858	31.8479			large RW	91	16.7602	16.4891			210	62.3306	2.8212	0.4423	0.6429	0.5397	0.2648	1.2901	0.3234	0.222	0.4137	0.4415	1.0854	0.99
	0.0029	0.0227	0.0815			large RW	92	10	14.0678	21.5401	8.043			large RW	92	16.8422	16.5337			211	12.1309	9.2203	0.2816	0.6075	0.6973	1.0455	0.413	0.2663	1.3747	0.8042	0.8171	1.1239	0.9265
	0.0056	0.0777	0.1566			large RW	93	20	13.1893	19.1312	23.8789			large RW	93	16.9286	16.6703			212	14.3632	15.8228	2.5301	0.6666	0.4759	0.4043	0.4892	0.2101	0.254	1.012	0.6647	1.4549	1.975
	0.0121	0.0194	0.0282			large RW	94	40	16.0032	24.5554	39.672			large RW	94	16.4184	16.603			213	2.5584	6.2016	1.8398	0.5645	0.7148	0.4215	0.2807	1.1911	0.8034	0.6527	0.7607	0.8405	0.744
	0.0092	0.0008	0.0018			large RW	95	40	14.6595	23.666	37.6826			large RW	95	16.6448	16.6916			214	0.5976	0.0404	0.0192	0.0543	0.0182	0.0417	0.061	0.0019	0.0136	0.1174	0.0847	0.0762	0.0071
	0.0106	0.0151	0.0276			large RW	96	25	14.6937	26.3577	12.979			large RW	96	16.156	16.59			215	0.2095	6.2039	0.8437	0.9796	1.2621	0.2471	0.1737	0.3146	0.4291	0.4518	0.2306	1.5809	0.2511
	0.0159	0.0124	0.074			large RW	97	15	14.0218	20.4576	9.0417			large RW	97	16.8316	16.7037			216	12.1322	4.5228	1.0827	1.3237	0.7732	0.2504	1.1727	0.2367	1.5409	1.258	0.8843	0.3478	1.3896
	0.003	0.0041	0.0112			large RW	98	25	12.6429	20.1595	33.1349			large RW	98	16.6156	16.5851			217	2.5242	4.1807	0.1707	0.1955	0.713	0.1741	0.2851	0.1742	1.4604	1.0858	0.8784	0.2119	0.4853
	0.0008	0.0115	0.0199			large RW	99	25	11.7623	23.7707	10.3035			large RW	99	16.8323	16.6056			218	4.1949	6.2519	0.2982	0.3088	0.146	0.3843	0.5401	0.1569	0.6216	0.4141	0.1707	0.4753	0.8485
	0.0184	0.0715	0.2939			large RW	100	0	12.2446	27.3772	11.2646			large RW	100	16.438	16.6415			219	24.9944	17.2649	3.0249	1.3277	1.4466	1.529	1.8793	0.4802	1.8123	0.2575	0.6715	1.7129	1.4689
	0.0072	0.0003	0.4009			large RW	101	45	13.2108	20.5808	30.7741			large RW	101	16.5383	16.6456			220	37.0389	1.8668	0.2538	1.1539	0.2733	1.2299	1.9363	0.3914	0.2722	0.3921	0.4334	1.1098	0.3669
	0.0034	0.0853	0.5991			large RW	102	5	13.9537	20.3328	25.183			large RW	102	16.8433	16.6902			221	24.143	18.6794	1.5453	0.3883	0.2891	0.3307	0.5783	0.3171	0.1703	0.4042	2.0334	0.6574	0.4704
	0.0103	0.0006	0.1379			large RW	103	20	15.6997	20.915	28.9871			large RW	103	16.5263	16.5981			222	19.7226	0.4331	0.8964	1.0107	1.2352	0.6793	1.2286	0.3073	1.1573	0.824	2.2328	0.9257	2.263
	0.0027	0.0002	0			large RW	104	25	16.6223	24.0834	35.9261			large RW	104	16.2111	16.6603			223	0	0	0	0	0	0	0	0	0	0	0	0	0
	0.0026	0.0335	0.5787			large RW	105	25	16.8987	20.9964	35.2936			large RW	105	16.4457	16.581			224	35.7848	12.6732	1.8862	0.3725	0.6646	0.4122	0.2681	0.1551	0.497	0.2932	2.0815	1.1394	1.1769
	0.0082	0.0004	0.2023			large RW	106	15	14.4571	17.182	6.6054			large RW	106	16.6352	16.6441			225	24.4567	0.2173	1.0115	0.2072	0.6238	1.9868	1.5291	0.3528	0.625	0.2786	1.3844	0.3697	0.4332
	0.006	0.0124	0.0483			large RW	107	10	15.2736	31.1482	14.3559			large RW	107	16.6453	16.5961			226	7.9393	6.5601	0.6002	0.9731	0.2692	1.0169	0.6018	1.4317	0.8663	2.0305	0.8888	1.6598	0.3041
	0.0055	0.0105	0.0234			large RW	108	30	12.8558	22.6685	33.9538			large RW	108	16.4601	16.665			227	4.1707	4.5859	1.1397	0.3537	0.8926	1.4278	0.5988	0.8093	1.8441	0.4762	0.5192	0.2222	0.8092
	0.0079	0.0029	0.0096			large RW	109	25	13.7368	23.9468	11.7893			large RW	109	16.8805	16.7247			228	0.3318	1.8119	1.4229	0.5085	0.5801	0.3749	1.1599	0.6924	0.4882	1.1307	1.089	0.2118	0.7919
	0	0.0424	0			large RW	110	30	12.5141	32.4643	58.7284			large RW	110	16.1738	16.7009			229	0	0	0	0	0	0	0	0	0	0	0	0	0
	0.0171	0.0071	0.0208			large RW	111	15	11.329	30.2094	13.7296			large RW	111	16.4731	16.649			230	0.3872	2.9848	2.5852	1.6376	0.6475	2.4561	0.6097	0.5205	1.4784	0.3728	0.5784	1.3798	0.6478
	0.0048	0.2573	0.2837			large RW	112	15	11.5905	23.0175	10.6008			large RW	112	16.6095	16.6204			231	3.8345	30.654	3.9517	0.9349	0.3185	1.0383	1.496	1.0424	1.4466	0.5995	0.257	0.265	2.4388
	0.004	0.0243	0.0297			large RW	113	20	11.8878	28.5076	46.8843			large RW	113	16.7001	16.6159			232	1.2712	6.9164	0.7226	0.1995	0.3479	0.949	0.8231	0.6167	0.4769	1.6679	0.4973	0.5892	1.2306
	0.038	0.1351	0.143			large RW	114	5	11.0122	25.0014	10.0257			large RW	114	16.2989	16.5132			233	0.6393	15.4902	1.3557	0.2194	1.3644	1.084	0.887	0.3682	0.481	0.7492	0.3758	0.2619	1.1755
	0.0025	0.0007	0.0235			large RW	115	25	12.5706	23.6215	33.7922			large RW	115	16.5874	16.7165			234	4.5008	2.1461	0.4274	0.8857	0.1108	0.1042	0.0886	0.1469	0.0911	0.3058	0.2818	0.1977	0.3474
	0.0099	0.0234	0.0727			large RW	116	15	14.7983	20.8214	9.2429			large RW	116	16.873	16.4939			235	9.9411	6.3977	0.6784	1.798	0.2678	1.1225	0.5872	2.0911	0.2507	0.9777	0.4397	0.8759	0.4637
	0.0087	0.0027	0.0111			large RW	117	0	11.295	26.594	9.7251			large RW	117	16.2701	16.505			236	1.4378	1.204	0.4703	0.622	0.2609	0.849	1.538	0.906	1.3309	0.2401	0.2806	0.3808	1.1794
	0.0028	0.0163	0.0332			large RW	118	20	14.9849	30.6845	65.143			large RW	118	16.3575	16.4881			237	4.4595	6.7397	0.3334	0.457	0.3288	1.8444	0.2128	0.769	0.6945	1.0273	0.6805	0.2546	2.1851
	0.0076	0.0046	0.0642			large RW	119	25	12.1968	32.4835	52.1035			large RW	119	16.5295	16.5273			238	10.9626	2.1962	0.6741	0.8929	1.0171	0.7856	0.6893	1.7914	0.3475	0.4511	0.6056	0.4714	1.0973
	0.0048	0.0135	0.0611			large RW	120	NaN	NaN	NaN	NaN			large RW	120	16.385	16.5296			239	9.5481	5.3007	1.1534	0.8332	0.4577	1.0997	0.841	1.3914	0.6415	0.931	0.778	0.3482	2.1243
	0.0094	0.0086	0.0231																	240	3.6114	3.9325	1.372	0.9633	2.4662	1.8932	1.4341	1.0716	0.8581	0.4665	0.7132	1.1916	1.0801
	0.0076	0.0031	0.0536																	241	9.4835	3.3018	2.8993	0.637	0.6381	1.6028	0.2095	0.4207	1.3294	0.199	0.2581	1.3249	0.4858
	0.0042	0.0167	0.0248																	242	3.2635	6.0956	1.1933	0.8786	0.6039	0.7774	1.3055	0.3796	0.4507	0.9324	0.5198	0.5563	0.5324
	0.0125	0.0215	0.0908																	243	11.1648	5.7669	1.3782	1.0585	1.1488	0.2358	1.636	1.4985	0.7223	0.2903	1.0374	0.2693	0.666
	0.0079	0.0166	0.6574																	244	42.7433	5.5359	2.0727	0.3312	1.8481	1.1789	1.5376	0.8695	1.4657	0.2619	1.0632	1.0409	0.2774
	0.008	0.0253	0.3488																	245	28.419	10.6546	3.0699	1.0863	0.6506	0.762	0.3663	0.2367	0.3331	0.4739	0.5424	2.3692	0.6769
	0.0051	0.0439	0.0568																	246	0.3753	10.4639	1.1815	3.0079	0.2517	1.26	0.3434	0.4633	0.755	0.1794	0.3802	1.1035	0.4141
	0.0109	0.0414	0.0537																	247	4.3028	8.7431	0.709	0.3897	0.9437	0.9045	0.5169	0.9854	1.5353	1.7054	0.2135	0.3554	0.3991
	0.0062	0.0007	0.0074																	248	1.379	0.359	0.4898	0.7462	1.2019	0.2782	0.854	0.3911	0.6666	0.5389	1.236	1.0039	0.4811
	0.0137	0.0532	0.1351																	249	12.7279	10.7008	4.1223	0.7296	0.3361	1.2172	1.862	1.1749	0.2707	0.5612	0.3525	0.2199	0.3804
	0.0138	0.0217	0.0292																	250	0.5968	5.5341	1.0738	0.7825	0.2534	1.0436	1.0059	1.7272	0.2971	1.556	0.4857	0.3196	0.9065
	0.007	0.0016	0.0243																	251	5.3653	2.8315	1.7134	1.0037	1.2519	0.2303	1.0854	0.3582	0.2817	1.0189	1.0752	1.6006	0.8001
	0.016	0.0103	0.0221																	252	0.9399	3.2396	0.4179	0.3944	1.1837	2.1724	2.1529	1.1952	0.385	0.4416	0.5401	0.235	1.1211
	0.0066	0.0381	0.2705																	253	21.3578	10.5898	1.5533	1.0416	2.209	0.779	0.4544	0.7837	2.6911	1.9213	0.4106	0.4266	1.8927
	0.0069	0.0788	0.1294																	254	9.3262	14.2187	2.3412	1.6386	0.2724	0.3507	1.5403	0.1389	1.3674	1.001	1.4565	0.3721	2.3499
	0.0228	0.0207	0.2006																	255	17.5595	10.0208	0.4608	2.9431	0.375	1.0261	0.845	1.9075	0.4803	2.6486	2.435	0.2293	0.5618
	0.0037	0.0077	0.0196																	256	1.9845	5.543	0.2459	0.2344	0.2397	0.304	0.9823	1.4229	0.7874	0.2704	0.8439	0.6591	0.2692
	0.0058	0.0002	0.9347																	257	63.9043	3.7468	0.6735	0.3814	1.8083	0.6869	0.82	0.2663	1.1142	1.7702	0.5042	0.3147	0.3311
	0.0073	0.0912	0.2118																	258	16.2475	15.0342	0.2616	0.2617	0.5509	0.8684	0.3704	1.2395	1.5809	3.2215	0.3797	0.5332	0.772
	0.0225	0.0314	0.0434																	259	1.7832	6.47	1.0184	0.5728	0.9771	0.6146	1.3297	1.2723	1.621	0.2258	1.1881	0.5585	0.5717
	0.0061	0.012	0.0304																	260	5.7425	4.3811	0.2182	0.1856	0.3362	0.2358	0.6207	0.3832	0.8389	0.1591	0.6552	0.3189	1.8232
	0.0072	0.0031	0.0125																	261	0.8228	3.6802	0.5391	0.9518	0.4821	0.4833	1.5488	0.8683	0.5735	0.2806	0.2201	0.9984	0.7593
	0.0084	0.0002	0.0079																	262	0.9152	1.6483	0.2399	0.672	1.9504	0.3258	0.2573	0.294	0.6662	0.328	0.4308	1.3232	0.4472
	0.0014	0.0253	0.008																	263	0.394	2.0505	0.4352	0.2632	0.2575	0.1656	0.0621	0.3499	0.4735	0.3447	0.0847	0.148	0.4546
	0.0046	0.0846	0.322																	264	23.7127	16.0743	0.6037	0.2751	0.2196	0.8403	0.2706	0.6567	2.3795	0.72	0.4425	0.3704	1.5258
	0.0073	0.0123	0.3532																	265	30.267	4.3271	0.9614	0.4153	0.7104	0.7466	1.08	0.4435	0.6775	0.323	0.4471	1.0253	0.1369
	0.0156	0.0019	0.3535																	266	30.2571	0.1672	0.2757	0.89	0.3305	1.6292	1.2968	0.8306	0.6577	0.2404	1.2669	0.4052	0.211
	0.0043	0.0269	0.6479																	267	28.2573	10.5528	1.2195	0.2528	0.2061	0.8354	0.286	0.8556	0.5909	0.7491	1.8011	1.0537	1.2174
	0.0628	0.0821	0.1827																	268	12.6757	10.9343	1.9239	1.1558	0.3236	1.7732	1.5974	0.3875	1.4262	1.6193	0.4091	0.3882	0.2206
	0.0095	0.0823	0.7061																	269	39.386	23.7804	2.8	3.2032	1.4278	1.2429	1.7067	0.6872	1.8588	2.419	1.1818	2.2705	1.9323
	0.0045	0.0007	0.1717																	270	20.0652	0.298	0.283	0.6232	0.3346	0.1963	1.0571	0.5632	0.3013	0.418	0.2246	0.2978	0.3213
	0.0059	0.0037	0																	271	0	0	0	0	0	0	0	0	0	0	0	0	0
	0.0044	0.0272	0.146																	272	16.1587	8.6993	1.8264	1.0252	0.1564	0.1988	1.1084	0.2518	0.2359	1.2914	0.458	0.3008	1.3081
	0.005	0.0198	0.5437																	273	32.5497	9.196	2.0691	0.375	0.2487	0.2267	0.3728	0.5649	0.5341	0.5573	0.9809	0.3176	0.5093
	0.0157	0.0001	0.1733																	274	19.2591	1.9672	2.4461	0.2536	1.7141	1.5399	0.3721	0.5165	0.3735	0.2947	0.2486	0.1892	0.6275
	0.009	0.0004	0.0338																	275	6.9672	1.8268	1.4302	0.3622	1.7293	0.8247	0.4249	1.2268	1.7024	0.2812	0.7196	0.7535	0.6894
	0.0139	0.0021	0.0351																	276	6.7251	0.2224	1.7443	0.4464	0.5381	0.745	0.6851	0.4206	0.1551	0.6904	0.9494	0.7129	0.3446
	0.0054	0.0082	0.017																	277	2.3307	3.6265	1.1977	0.9096	0.7755	0.9445	1.0777	0.6536	1.3221	0.578	0.2708	0.5372	0.2876
	0.0238	0.0268	0.0394																	278	0.4113	5.7369	0.3614	0.4177	0.5834	1.4531	1.1064	1.2985	1.2881	0.7683	0.9983	0.6912	1.1514
	0	0	0																	279	0	0	0	0	0	0	0	0	0	0	0	0	0
	0.0114	0.001	0.0377																	280	7.6226	0.1891	0.4763	0.3581	1.219	0.4278	1.6935	0.7172	0.4622	0.4111	0.3102	1.9525	0.6345
	0	0	0																	281	0	0	0	0	0	0	0	0	0	0	0	0	0
	0.0104	0.0148	0.0595																	282	9.4217	4.4077	0.2998	0.4347	0.3038	1.0862	1.5843	0.5507	0.5204	0.8145	0.3118	1.5126	0.3199
	0.0056	0.023	0.0464																	283	6.7621	7.0926	0.5455	0.4208	0.4599	0.5429	0.4795	0.2071	0.9922	1.6747	0.1819	0.3331	0.2057
	0.002	0.0014	0.1052																	284	15.1251	1.3424	0.1926	1.3243	0.3201	0.4249	0.9386	0.3132	0.3118	0.2319	0.749	0.6078	1.1507
	0.0084	0.0124	0.0589																	285	9.4717	4.7032	2.1712	0.445	0.9147	0.6489	0.7515	1.7385	0.9938	0.2376	0.9529	1.3534	0.2941
	0.0102	0.0144	0.0615																	286	9.7953	4.8	0.3175	1.4099	1.0681	1.3082	0.2551	1.5526	0.694	0.778	0.6345	1.1479	0.3378
	0.0063	0.0071	0.0597																	287	10.5783	2.7943	0.4639	0.6379	0.3239	0.8206	0.6916	1.0665	0.1721	0.4078	1.2874	0.391	0.2966
	0.0078	0.0145	0.0417																	288	6.8284	5.3682	1.9935	1.3229	1.139	0.2365	0.5126	0.2741	1.1812	0.6631	0.4336	1.1661	1.1234
	0.0107	0.0255	0.0379																	289	3.6786	6.7166	2.1037	1.0024	0.2291	1.5779	0.7898	1.3618	0.2303	0.8144	0.473	0.8483	0.3202
	0.0105	0	0.0467																	290	8.0941	2.2399	1.3918	1.8344	0.8198	0.797	0.2866	0.7866	0.4808	0.294	0.2721	2.3047	0.4669
	0.0086	0.0047	0.0116																	291	1.0766	2.0681	0.3965	0.8712	0.5311	0.965	0.4414	1.0578	2.0952	0.7487	0.2899	1.3575	0.6504
	0.0076	0.0043	0.5652																	292	36.7188	1.6493	0.7279	0.7807	0.9022	0.5784	0.2031	0.5355	0.377	0.3914	0.2211	2.5185	0.3585
	0.0016	0	0.1002																	293	7.7442	12.6461	1.0198	0.8012	3.0825	0.8103	1.0474	0.3627	0.8232	3.0431	1.0909	0.6856	0.5362
	0.0084	0.0065	0.2881																	294	26.8915	2.6917	1.5286	1.9489	1.6511	0.3195	0.3171	0.4094	0.3014	0.1973	0.7074	1.1325	1.2227
	0.0106	0.002	0.193																	295	21.0986	0.2593	0.267	0.6517	1.6078	0.5518	0.4257	0.5676	1.4864	1.6061	0.8629	0.5656	1.0781
	0.0032	0.0267	0.0803																	296	10.4334	7.689	0.2522	0.3849	0.3087	0.4819	0.415	1.088	0.3791	0.2136	1.1568	0.3317	0.1832
	0.0099	0.0024	0.023																	297	5.3117	0.5688	0.4183	0.286	0.8916	1.0648	1.2917	0.5171	0.5807	0.2371	1.2702	0.8108	0.4807
	0.0078	0.0039	0.023																	298	5.4284	1.8173	1.4577	1.9838	1.5941	0.3539	1.0279	0.431	0.4773	0.2138	0.2118	0.6217	0.3473
	0.0045	0.0267	0.1478																	299	17.1284	7.0059	0.2317	0.2813	0.1704	0.5954	0.2597	0.4049	0.82	0.5588	0.5855	0.2605	0.7302
	0.0071	0.0035	0.1154																	300	14.6533	4.7668	0.3292	0.5229	0.9235	1.807	1.0662	0.2964	0.2365	2.2552	0.463	0.2353	0.1877
	0.0042	0.0485	0.1189																	301	11.8154	12.136	0.5368	1.8509	0.2474	0.2792	0.5655	0.2538	0.3501	2.1564	0.8666	0.3059	1.3552
	0.0049	0.0195	0.0647																	302	9.6715	6.7905	0.8311	1.0471	1.056	1.6927	0.3057	0.8021	0.3546	0.5872	0.7042	0.6452	0.2121
	0.0016	0.0045	0.1985																	303	21.4449	3.0411	0.5772	1.1392	0.2019	0.3822	0.2235	0.5978	1.1391	0.6394	0.3306	0.7217	1.8325
	0.0149	0.0135	0.0666																	304	9.3583	3.9371	0.7033	0.5159	1.0612	2.6725	0.306	0.5336	0.3512	0.3426	0.4761	0.5161	1.351
	0.0041	0.0001	0.8961																	305	65.8868	1.4467	0.4632	0.7438	2.0652	0.2509	1.4706	1.963	0.3889	0.6447	0.8606	0.2018	0.5708
	0.0071	0.0003	0.2391																	306	24.0994	2.2878	1.9557	1.1713	1.2652	0.5851	1.2138	0.959	0.333	0.3899	1.1919	1.2738	0.5649
	0.0091	0.0015	0.4769																	307	37.0157	2.0591	0.4493	0.3626	2.4214	0.6968	1.3482	1.7504	1.2311	0.5141	1.0473	0.2378	1.4524
	0.0068	0.0006	0.0192																	308	4.5584	0.5707	1.3633	0.1807	0.2439	1.8062	0.9549	0.2389	0.3524	1.7701	0.1522	1.2975	0.3457
	0.0031	0.0068	0.0537																	309	9.8524	4.1805	0.4858	0.4876	1.0509	0.7762	0.3336	0.1827	0.5425	0.6733	0.3078	1.2785	0.9881
	0.0027	0.032	0.691																	310	48.2701	12.0415	2.0994	1.8204	1.0185	0.2735	0.5128	1.0408	0.377	1.6059	0.7047	0.3882	0.216
	0.0222	0.0049	0.0233																	311	0.236	0.8928	1.2494	0.5266	1.3462	1.2307	2.6499	0.8529	1.782	0.5701	1.7587	0.2808	1.1803
	0.0052	0.022	0.034																	312	4.6711	6.4907	0.7897	1.5793	1.4406	0.2429	0.1992	1.4943	0.9632	0.9319	0.5054	0.5745	1.5709
	0.0044	0.004	0.0766																	313	12.7346	1.933	0.7395	0.9093	0.9031	0.9519	0.2295	0.2216	0.4959	0.4409	0.3585	0.4359	0.1978
	0.0094	0.0014	0.1739																	314	19.99	0.4462	0.3274	0.6423	0.8783	0.5326	1.8949	1.2831	0.2214	0.2431	0.3828	0.2124	0.2971
	0.013	0.0007	0.0429																	315	7.4399	1.1	0.2037	0.2866	1.4174	1.6361	2.1376	0.9048	1.1195	1.9878	1.042	1.3599	0.2555
	0.0168	0.0079	0.0159																	316	2.2326	1.7517	0.4541	0.3946	0.2116	0.5213	1.7222	1.3809	0.4837	1.1663	0.2715	0.575	0.265
	0.0118	0.0008	0																	317	0	0	0	0	0	0	0	0	0	0	0	0	0
	0.0085	0.0225	0.0322																	318	3.5201	5.759	0.6527	1.1329	1.3028	0.6891	0.886	0.3899	0.4916	1.3574	0.5658	0.3388	0.3074
	0.0064	0.0014	0.9453																	319	67.5035	0.3442	0.8454	0.4047	0.4765	0.667	0.1681	0.397	0.8137	2.396	0.361	0.9717	1.1097
	0.0076	0.0008	0																	320	0	0	0	0	0	0	0	0	0	0	0	0	0
	0.0049	0	0.0656																	321	11.1246	0.4581	0.2392	0.3822	0.3094	0.3142	1.1403	0.9602	1.1817	1.7933	1.0548	0.3333	1.0922
	0.0065	0.0036	0.2556																	322	24.0196	3.0318	0.7956	1.1419	0.304	0.9407	0.6258	0.6419	0.7911	1.2826	2.0258	0.2847	0.3249
	0.0044	0.0082	0.3639																	323	27.555	5.9433	0.3039	1.0608	0.4969	0.9594	0.5182	1.2721	0.579	1.4602	0.8175	0.2652	0.2077
	0.0096	0.048	0.0456																	324	3.1254	8.3904	0.282	0.9873	0.8206	2.3423	0.3265	0.5655	0.4587	0.1406	1.1323	0.5873	0.8653
	0.0069	0.0018	0.0143																	325	1.2286	3.3897	0.3748	0.775	0.1827	0.4432	2.1021	0.8867	0.2156	1.82	1.0308	0.4141	1.6552
	0.0072	0.0053	0.0559																	326	8.6782	5.5669	0.911	0.2972	1.976	0.1075	1.0002	0.5816	0.6287	1.0199	0.8179	1.4523	0.9074
	0.0069	0.0007	0.0258																	327	6.2322	0.3294	0.5607	0.2853	2.007	1.5199	1.1482	1.4549	0.4105	0.2792	1.2717	0.8963	1.8515
	0	0	0																	328	0	0	0	0	0	0	0	0	0	0	0	0	0
	0.0142	0.0383	0.0483																	329	2.6948	7.2544	1.3243	0.3211	1.8284	0.5077	0.818	1.1177	0.4659	0.504	1.0699	0.5867	0.6145
	0.0097	0.0093	0.0289																	330	5.2045	3.3711	0.4205	0.4561	0.9378	0.4984	0.637	0.951	2.4158	0.8401	0.5124	1.4669	0.6535
	0.0059	0.0235	0.0313																	331	3.6442	6.5961	0.2027	0.3744	0.3053	0.2852	0.3544	0.8445	0.7262	0.3357	0.227	0.9451	0.1824
	0.0144	0.0061	0.0175																	332	1.3434	1.6363	0.6196	1.1265	0.3507	0.7508	0.7264	1.2169	0.3641	0.2553	1.4733	0.5263	0.647
	0.0092	0.1017	0.1176																	333	3.1002	9.6878	0.9399	0.3109	0.2974	1.3311	0.5349	0.4073	0.902	0.7724	0.3994	0.6612	0.2954
	0.0028	0.0003	0.0113																	334	1.994	0.738	0.5836	0.1945	0.1019	0.1803	0.1763	0.3196	0.1964	0.1431	0.3458	0.5354	0.38
	0.0172	0.0568	0.0642																	335	0.611	7.0346	1.9997	0.1851	0.6155	0.398	0.4554	0.5518	1.2562	0.1893	0.5985	0.2585	0.4644
	0.0111	0.0582	0.0828																	336	5.2489	7.2421	0.1623	0.251	0.1498	0.1569	0.3591	0.8444	0.1579	1.2422	0.2707	1.7593	0.3162
	0.0321	0.3604	0.4077																	337	6.5804	19.6256	1.3419	1.2296	0.3203	1.4254	0.4371	1.1931	0.6306	0.1844	0.2266	0.2059	0.3339
	0.0156	0.0754	0.1149																	338	5.9289	8.7872	0.8317	0.344	0.3574	1.0449	1.706	1.6764	0.3933	0.4812	1.1638	0.6487	0.3713
	0.0294	0.1905	0.1964																	339	0.8626	13.7196	0.4029	0.5724	0.3301	0.216	0.3854	0.2121	1.7079	0.275	0.2426	0.3542	0.7662
	0.0119	0.0353	0.0454																	340	0.2696	5.8824	1.0789	0.5583	0.2041	1.6988	0.3317	0.6507	0.6855	0.5757	0.7696	0.1761	1.4885
	0.0071	0.1131	0.1255																	341	0.4086	11.5818	1.1983	1.5676	0.548	1.263	0.5146	0.8767	0.8567	0.5115	0.3235	0.5675	0.3535
	0.012	0.0802	0.0944																	342	1.9148	9.1646	0.2553	1.0623	1.5989	1.1989	1.1083	0.6674	1.6145	0.4238	0.3318	0.3128	0.8377
	0.0222	0.0971	0.1174																	343	3.3048	9.9373	1.3229	0.7057	0.6974	0.2771	0.7576	0.3823	1.2646	0.5502	1.3209	1.5516	0.9189
	0.0292	0.3471	0.3892																	344	6.1837	20.1057	0.6549	0.2655	0.3531	0.2123	0.3093	1.2987	1.0382	0.186	0.4306	1.642	0.7563
	0.0145	0.1502	0.1597																	345	1.8996	12.6802	0.4402	0.9527	0.603	0.1543	0.4003	0.9062	0.612	1.4147	0.384	0.4053	0.3124
	0.0126	0.1602	0.1852																	346	4.4951	13.2333	0.6724	0.4103	0.3651	0.5306	1.0136	0.508	0.8034	0.2936	0.5964	1.1677	0.4351
	0	0	0																	347	0	0	0	0	0	0	0	0	0	0	0	0	0
	0.0236	0.024	0.0316																	348	0.8618	3.462	0.5968	1.8098	0.8311	0.2522	0.5642	1.9271	0.165	0.507	1.6846	0.3817	1.3537
	0.0067	0.0654	0.0742																	349	2.1103	8.2561	0.3055	0.8565	0.4319	0.6727	0.6531	0.2956	1.1553	0.5667	0.2826	0.4616	0.2712
	0.0132	0.0236	0.0935																	350	8.2132	4.514	0.9244	0.5787	1.5287	0.3396	0.7237	1.0875	0.8518	0.5066	0.3606	0.7604	0.9818
	0.0195	0.2005	0.2332																	351	4.8779	15.0798	0.8113	0.5722	0.3578	0.3931	1.2882	0.9208	0.9204	0.8806	0.5007	2.0619	0.165
	0.0053	0.007	0																	352	0	0	0	0	0	0	0	0	0	0	0	0	0
	0.015	0.084	0.2135																	353	11.6736	10.009	0.3146	0.2262	2.059	0.9839	0.875	0.6848	0.5096	0.3459	0.3484	0.3459	0.2701
	0.014	0.0533	0.0735																	354	2.5083	6.5355	1.3846	0.2364	1.4747	0.5701	0.491	1.4287	0.3742	0.2988	1.7628	0.2126	0.9991
	0.0083	0.1079	0.1488																	355	7.5884	10.3196	0.2002	0.3615	0.1591	1.1125	0.4148	1.5138	0.2192	0.1965	0.2449	1.4673	0.6174
	0.0057	0.0004	0.6942																	356	33.0044	1.4354	0.5876	0.7107	0.6747	1.858	0.4876	0.3454	0.3534	0.4105	0.3385	0.8307	0.389
	0.0226	0.2196	0.8731																	357	27.4821	24.5694	0.3153	1.4972	1.6996	0.8479	2.0161	0.5146	1.032	0.4054	0.3475	0.8159	1.0297
	0.0193	0.2062	0.6919																	358	25.5901	20.4886	0.6925	1.9076	1.2644	0.8404	1.9738	0.1974	0.8075	0.2336	1.3895	0.9902	0.5434
	0.0182	0.0178	0.0392																	359	3.2541	3.477	0.4783	1.36	1.8157	1.0551	1.3295	0.4791	0.6874	0.1862	0.4991	0.3669	0.2105
	0.0072	0.0418	0																	360	0	0	0	0	0	0	0	0	0	0	0	0	0
	0.0132	0.0513	0.3748																	361	19.7485	8.4339	0.883	0.3137	0.8083	0.4162	1.2248	0.3412	1.1618	1.002	0.3456	0.3859	0.5621
	0.013	0.0358	0.2604																	362	14.8147	6.2875	0.4579	2.3571	0.6487	1.015	0.9825	1.7718	0.3376	0.6071	0.8714	0.3351	2.1762
	0.0249	0.1715	0.1897																	363	2.7319	13.6141	0.393	0.9544	1.0488	1.4863	0.1975	1.3766	0.4602	0.3588	0.3692	0.8779	1.0133
	0.019	0.0002	0.0245																	364	2.8246	0.5066	1.2586	0.2332	0.5828	1.3971	0.9028	1.1245	0.317	0.276	2.0982	0.7004	0.2758
	0.0044	0.0151	0.0191																	365	2.5262	3.045	0.6822	0.6055	0.2836	0.3236	0.402	0.3823	0.4753	0.2386	0.3855	0.2338	0.2474
	0.0349	0.7553	0.7794																	366	2.4019	38.5734	1.854	1.647	0.2226	0.3504	1.1389	1.3378	0.4311	1.2089	1.0853	1.1525	1.9033
	0.0282	0.0581	0.0946																	367	3.6327	7.3629	2.708	0.2031	0.4237	1.2182	2.7158	0.2894	1.6737	0.3261	1.3551	1.0734	0.4179
	0	0	0																	368	0	0	0	0	0	0	0	0	0	0	0	0	0
	0	0	0.0267																	369	1.775	4.0607	0.2721	0.195	0.1863	0.097	0.1722	0.2054	0.1663	0.1565	0.629	0.2457	0.2478
	0.0058	0.0063	0.012																	370	1.0778	2.5875	0.7782	1.3538	0.9266	0.826	1.0927	0.3517	0.9171	0.2528	1.0006	0.5056	0.5873
	0.0715	0.1701	0.1853																	371	0.7652	13.728	1.1611	0.2798	1.3862	0.4232	0.3019	0.3353	1.0701	1.131	1.3886	0.8598	0.4453
	0	0	0.0373																	372	6.9274	0.5703	1.3354	0.2772	0.1624	0.2389	0.4847	0.6104	0.3152	1.7009	0.5138	0.6069	0.8372
	0.0215	0.0055	0.0376																	373	4.9812	0.4782	0.4892	1.4332	0.6593	0.5561	0.2588	0.1457	0.7881	1.3284	0.4132	0.5712	0.9333
	0.0052	0.0059	0.0266																	374	5.3138	2.3543	0.6883	0.2975	0.4568	0.3628	0.4191	0.4313	0.7087	0.6762	0.603	0.9142	0.2292
	0.0266	0.0702	0.0846																	375	3.6158	8.7542	1.5955	0.362	0.2314	1.2672	0.6488	0.406	1.1973	0.2683	0.4011	0.3146	0.3132
	0.0074	0.006	0.037																	376	4.9862	4.5055	1.0558	1.0974	0.6568	0.402	0.3721	0.9582	0.7818	1.2051	1.4299	0.685	0.5909
	0.0051	0.0003	0.0101																	377	2.3381	0.3019	0.8685	0.3657	0.2879	0.3057	0.4993	0.2983	1.0364	0.9963	1.4833	0.278	1.4797
	0.0404	0.0511	0.0691																	378	0.5437	6.6205	1.6482	0.427	0.3527	1.4688	0.8427	1.0544	1.2906	2.4115	0.8013	0.6175	1.044
	0.0097	0.0067	0.0847																	379	10.7892	2.5938	0.7434	0.2966	0.296	0.193	1.0648	0.3688	0.7128	0.67	0.981	0.3604	1.4477
	0.035	0.0124	0.0395																	380	1.186	1.5912	0.9524	0.3964	1.0613	0.3269	0.2601	0.7577	0.2136	1.5234	1.3831	1.2234	1.6964
	0.0129	0.0169	0.1679																	381	15.7355	3.9743	2.0656	0.5791	1.0015	0.7662	0.2898	0.356	0.6993	1.7671	1.3871	0.1879	0.4476
	0.0147	0.0055	0.0599																	382	8.4451	0.9382	0.5102	0.5648	0.2669	1.1144	0.1955	0.8652	1.1904	0.4317	0.323	0.3088	0.3718
	0.0056	0.0042	0.073																	383	10.0807	3.5258	0.9374	0.3624	0.2377	0.2409	1.2378	0.2525	0.4411	0.6165	1.9877	0.274	0.2716
	0.0077	0.0095	0.0589																	384	8.2186	3.1145	0.816	0.4664	1.2525	0.3713	0.9067	0.2861	0.304	0.4938	2.1198	0.2757	1.1355
	0.0092	0.0276	0.1293																	385	10.8026	7.8874	2.3371	1.4201	0.4701	0.2529	0.2195	0.4545	1.3249	0.2404	1.0905	2.2439	0.4218
	0.0233	0.1262	0.1698																	386	8.1431	13.7798	0.3208	1.2586	0.6963	0.8642	0.4109	0.2419	0.6315	0.6242	0.2638	0.2565	0.2608
	0.0128	0.0004	0.0612																	387	7.3079	3.4036	0.6565	1.4441	2.0864	0.2598	0.3142	0.515	0.2482	0.3598	1.6395	2.0205	0.6894
	0.0179	0.0431	0.1654																	388	13.9264	7.0938	0.6922	0.9673	0.1737	0.8506	0.7323	1.164	0.9288	0.851	0.338	0.5341	0.3355
	0.0244	0.1552	0.1866																	389	6.6226	15.2194	0.5287	0.3603	0.3783	0.1509	0.7506	0.2461	0.2316	0.2324	0.9471	0.912	0.9487
	0.0092	0.0031	0.3222																	390	23.6889	4.5228	1.4487	0.3179	1.0064	0.7642	0.439	0.4831	0.387	0.3277	1.6128	1.5909	1.6937
	0.0052	0.0003	0.0139																	391	3.3004	1.4818	1.3566	0.3657	0.8302	0.7944	0.1989	0.2801	0.3563	0.7401	1.291	1.2042	0.5607
	0.0168	0.0001	0.0437																	392	5.8116	1.9869	0.5441	1.3108	0.3207	0.6605	0.2898	0.611	0.2439	2.4455	0.803	1.7426	0.3995
	0.0185	0.0108	0.4901																	393	31.302	2.337	0.6242	2.0817	1.8844	1.0772	0.211	1.0592	0.314	1.0657	0.2723	0.6236	0.4781
	0.0407	0.0259	0.0552																	394	1.1627	3.6249	2.1387	1.3176	0.6678	0.4828	0.5464	1.0879	0.8236	0.2724	1.3488	0.4213	0.8626
	0.0158	0.0156	0.0472																	395	5.6973	2.4856	0.0913	0.2769	1.11	0.6958	0.1452	0.4831	0.2964	0.7445	0.6888	0.58	0.2579
	0.0079	0.001	0.1581																	396	15.6867	2.8879	0.3261	0.5147	0.287	0.264	2.3728	0.7149	0.3466	0.6311	0.5189	1.261	1.569
	0.0064	0.0007	0.0116																	397	0.7106	2.6279	1.09	0.9841	0.209	0.535	0.9739	0.578	0.1672	0.2796	0.3491	0.5684	0.3721
	0	0	0																	398	0	0	0	0	0	0	0	0	0	0	0	0	0
	0.0052	0.0153	0.0454																	399	7.2713	3.7222	0.2214	0.3071	0.2108	0.349	0.3658	0.5522	0.2834	0.2694	0.3107	1.251	0.449
	0.0095	0.0021	0.9188																	400	56.2381	0.4931	0.3136	0.2947	0.2843	0.7745	1.003	0.7936	0.1976	1.3297	1.9451	0.2114	1.1406
	0.0071	0.0006	0																	401	0	0	0	0	0	0	0	0	0	0	0	0	0
	0.0089	0.0057	0.3189																	402	22.2206	3.1634	0.3439	0.2522	0.3938	1.6163	0.1989	0.5521	0.2084	0.8015	1.1897	0.527	1.1943
	0.0164	0.001	0.0316																	403	4.6219	0.8947	1.0802	0.7525	0.6936	0.342	0.9119	0.3252	0.348	0.7372	1.1911	1.0551	0.8186
	0.0151	0.0053	0.062																	404	9.0157	1.7784	0.3003	0.5217	0.2087	0.6906	0.1664	0.2107	0.5121	1.34	0.9807	0.6387	0.5493
	0	0	0																	405	0	0	0	0	0	0	0	0	0	0	0	0	0
	0.023	0.0002	0.0992																	406	10.6281	3.404	2.3287	1.1072	0.3491	1.0486	1.2143	0.4079	0.3391	2.3549	0.7665	0.5321	0.5268
	0.0039	0.0126	0.0429																	407	3.4656	6.9257	1.7991	0.6074	0.3216	0.5819	0.4027	0.4286	0.4318	1.313	0.2574	1.3895	0.9111
	0.0078	0	0.0128																	408	2.861	0.3602	1.5116	0.3329	1.8022	0.5347	1.3748	0.6205	0.5677	1.8747	2.1664	0.4453	1.6448
	0.0038	0.0123	0.028																	409	4.8844	5.6014	0.4919	0.2058	0.3271	1.3152	0.9312	0.282	0.4865	0.6668	2.0573	1.475	0.405
	0.0068	0.0014	0.0111																	410	2.7786	1.1366	1.2956	0.4955	1.3425	1.8875	0.783	0.5762	0.3309	0.2917	0.8115	0.4526	0.3468
	0.0026	0.0018	0.0773																	411	12.6054	1.982	1.2872	0.2447	0.7073	0.4554	0.4495	0.3791	0.3865	0.7293	0.5306	0.3218	0.4844
	0.0089	0.0187	0.2148																	412	21.596	7.2015	2.733	0.9383	0.4656	0.6518	1.3862	0.3848	0.1711	1.117	0.2311	0.3587	0.7203
	0.0039	0.0288	0.041																	413	4.639	8.0204	0.8636	0.8881	0.9192	0.312	0.3008	1.0443	0.3383	0.5715	0.3015	1.0239	0.5914
	0.0164	0.0045	0.025																	414	3.9447	1.8304	1.6224	1.695	0.8047	0.2677	0.5947	0.2875	0.7259	0.6365	0.9702	0.4101	0.506
	0	0	0																	415	0	0	0	0	0	0	0	0	0	0	0	0	0
	0.0029	0.0692	0.2166																	416	18.2821	14.5732	0.2811	0.1697	0.8744	1.455	0.2724	0.6169	1.2005	0.3675	0.3349	0.7985	1.4128
	0.0055	0.0003	0.1686																	417	18.607	0.7741	0.9175	0.8305	1.4476	0.6039	0.1798	0.2607	1.1573	0.9158	0.2974	1.6708	1.4052
	0.0042	0.0075	0																	418	0	0	0	0	0	0	0	0	0	0	0	0	0
	0.0066	0.0015	0.5163																	419	39.8432	0.6627	0.613	0.2738	1.6598	0.2866	0.5325	0.3859	0.1467	0.2874	0.6364	1.1566	0.5801
	0.0034	0.0073	0.0127																	420	1.5127	4.1295	0.4433	2.0994	0.2736	0.2577	1.406	0.4332	0.2517	0.8188	0.364	0.4362	0.6108
	0	0	0.0029																	421	0.539	0.246	0.5162	0.3174	0.1344	0.1194	0.1819	0.081	0.1455	0.0641	0.056	0.0615	0.1188
	0.0113	0.0041	0.0139																	422	0.4658	2.3723	2.6738	0.6689	0.5932	0.4445	0.9523	1.4539	0.8938	0.4588	0.2769	1.1403	0.211
	0	0.0002	0																	423	0	0	0	0	0	0	0	0	0	0	0	0	0
	0.005	0.0097	0.1962																	424	20.5376	5.4786	1.7666	0.8317	1.2936	1.7273	0.6955	0.2762	0.2018	0.2155	0.9805	0.2561	0.5576
	0.0109	0.0001	0.2444																	425	24.1944	0.5161	1.2416	0.2858	0.9794	0.4587	0.7222	0.3038	0.5586	0.8053	1.3923	0.1923	1.686
	0.0048	0.0012	0.3266																	426	28.7545	2.1412	1.8365	0.3889	0.5446	0.4285	1.1382	0.3558	0.3034	0.2388	0.5272	0.2265	0.2099
	0.0147	0.0039	0.5162																	427	38.7454	6.2628	2.0746	0.684	0.2525	0.3885	0.9414	1.2064	2.0093	1.2887	0.4677	0.3529	0.3872
	0.0163	0.0009	0.1682																	428	11.5535	1.0012	0.318	2.0324	0.7685	0.6866	1.836	1.7825	1.0583	0.5678	0.3143	0.8242	0.4922
	0.0087	0.0113	0.0338																	429	4.1338	3.836	0.5444	0.5212	0.2532	0.4153	0.4125	1.1161	0.64	0.178	2.8457	0.8426	1.334
	0.0034	0.0087	0.3025																	430	27.656	4.1643	0.2832	0.2549	1.7663	1.4013	1.2382	0.3217	0.2456	1.26	0.8918	0.3938	1.4255
	0.0046	0.0055	0																	431	0	0	0	0	0	0	0	0	0	0	0	0	0
	0.0095	0.0019	0.038																	432	7.1729	2.9951	1.8712	0.4132	0.3663	0.523	0.7606	0.9513	1.2825	0.561	1.749	1.2045	0.3229
	0.0032	0.0079	0																	433	0	0	0	0	0	0	0	0	0	0	0	0	0
	0.0031	0.001	0.0108																	434	3.646	1.1064	0.2325	0.4367	0.2206	0.3418	1.7621	0.3155	0.477	0.2599	0.9501	0.4252	0.7923
	0.0015	0.0021	0																	435	0	0	0	0	0	0	0	0	0	0	0	0	0
	0.0087	0.0085	0.0359																	436	6.8013	4.0369	0.5132	2.3079	1.4658	0.7355	2.2625	0.6416	0.4472	0.9219	1.3896	0.7539	0.6665
	0.006	0.0029	0.0144																	437	3.8204	1.9259	0.7633	0.3999	0.2604	1.3207	1.669	0.4791	1.1736	0.4367	0.8096	1.0894	0.856
	0.0065	0.0011	0.0284																	438	7.0526	0.8652	1.6489	1.1994	0.6297	1.0068	1.2042	0.2388	0.436	1.1174	0.6562	0.5991	0.1887
	0.0107	0.0048	0.2247																	439	23.75	1.8382	0.5803	1.316	0.7345	0.5409	1.3128	0.4872	0.2917	0.468	1.2155	0.7933	0.9201
	0.0039	0.0014	0.0619																	440	11.0664	2.836	1.4895	0.3518	0.2721	1.2279	0.9709	0.3315	0.7831	0.5573	0.2672	0.5933	2.5058
	0.0031	0.0018	0																	441	0	0	0	0	0	0	0	0	0	0	0	0	0
	0.0102	0.0064	0.0473																	442	7.4575	5.6174	2.5808	0.3537	0.2082	0.2918	1.3668	0.3643	0.1537	1.1105	1.5732	0.4322	0.3011
	0.0063	0.0024	0.0253																	443	4.7955	1.9855	0.5921	0.5347	0.2189	0.9674	0.7257	1.6562	0.619	0.4495	0.5654	1.38	0.4641
	0.0069	0.0003	0.0177																	444	4.6815	1.9872	0.5023	1.0179	2.4091	0.282	0.4759	0.5039	0.5512	1.5345	0.2976	1.1225	0.3359
	0.012	0.0028	0.0182																	445	1.0405	0.9083	0.9829	0.8291	0.2321	0.7743	0.5729	1.0292	0.9556	0.279	0.2891	0.6595	1.9252
	0.0058	0.0001	0.036																	446	8.3077	1.4039	0.6096	0.5822	1.2906	0.2906	0.7566	0.3072	0.1768	0.5151	0.8911	0.8258	0.33
	0.0246	0.0045	0.0362																	447	5.05	1.2737	2.176	2.4408	1.5459	0.9084	1.8916	0.2603	0.7228	0.6471	0.7865	0.7207	0.2228
	0.0049	0.0161	0.0209																	448	1.4404	6.0285	0.1849	1.1042	0.6397	0.981	0.1491	0.771	0.3231	0.197	0.2374	1.453	0.315
	0.008	0.0213	0.1499																	449	17.5013	7.2756	1.0453	1.016	0.2488	0.8997	0.312	0.4424	1.3192	0.6058	1.4413	1.3007	0.7928
	0.0021	0.0025	0.5735																	450	42.5873	3.3122	0.684	0.604	0.1624	0.4412	0.3956	0.2405	0.3703	0.7997	0.4246	0.4397	1.0474
	0.0066	0.0269	0																	451	0	0	0	0	0	0	0	0	0	0	0	0	0
	0.0038	0.0093	0.2343																	452	23.6361	4.4967	0.954	1.4819	0.2127	1.0174	1.008	0.4497	0.8741	0.4648	0.9751	0.958	0.3282
	0.0047	0.0067	0.5154																	453	38.4564	3.9939	0.5767	0.2619	1.016	0.2426	0.4247	0.5141	0.2724	0.4871	0.9041	0.8314	0.1766
	0.0028	0.0044	0.5306																	454	39.1258	4.8707	0.5412	2.3262	0.2597	0.364	0.8111	1.3171	0.4233	0.2325	0.2958	0.5372	1.2551
	0.0048	0.0036	0																	455	0	0	0	0	0	0	0	0	0	0	0	0	0
	0.0052	0.0015	0.5014																	456	34.4044	3.2473	0.3907	0.8416	0.7642	0.9656	1.1166	0.8743	0.3746	0.3004	0.5121	0.4382	0.3886
	0.0066	0.0031	0																	457	0	0	0	0	0	0	0	0	0	0	0	0	0
	0.0091	0.0778	0.1732																	458	15.9441	13.1784	0.2079	0.366	0.7944	0.8348	0.4424	0.4756	1.0019	0.4129	1.2063	0.5129	0.3361
	0.0048	0.0042	0.6279																	459	35.457	3.8099	0.3834	0.1532	0.6363	0.7937	0.3723	1.3251	0.8758	0.6301	0.3708	0.9097	0.6097
	0.0092	0.0252	0																	460	0	0	0	0	0	0	0	0	0	0	0	0	0
	0.0054	0.0156	0.152																	461	18.0727	5.9978	1.251	0.504	0.6553	0.355	1.8801	0.4605	0.5804	0.9531	0.777	0.6903	0.5519
	0.004	0.0189	0																	462	0	0	0	0	0	0	0	0	0	0	0	0	0
	0	0	0																	463	0	0	0	0	0	0	0	0	0	0	0	0	0
	0.0104	0.0027	0.0171																	464	2.2313	1.8915	2.0749	0.9359	1.1187	1.4717	1.553	0.4756	1.9498	0.8595	1.9704	0.4584	2.4604
	0.0151	0.0012	0.0635																	465	11.0062	0.1869	1.0413	2.5044	0.2034	0.2348	0.2676	1.1113	0.4288	0.475	0.7378	0.8796	1.084
	0.0042	0.0106	0.0373																	466	7.3528	4.7433	0.3971	1.2908	0.7105	0.3826	0.7287	0.9246	1.3577	0.2402	0.351	0.9736	0.3885
	0.0044	0.0142	0.8208																	467	58.8142	9.3102	1.2268	1.9025	0.7888	0.6449	0.5087	0.4084	1.8107	0.6933	0.8422	0.1825	0.3957
	0.0052	0.0122	0.2358																	468	23.9558	5.459	0.7505	1.6338	0.6536	0.7934	0.5939	0.6301	0.3366	0.8861	0.7134	0.3431	1.0693
	0.014	0.0006	0																	469	0	0	0	0	0	0	0	0	0	0	0	0	0
	0.0035	0	0.7414																	470	52.0207	0.5386	0.4386	0.4854	0.3607	0.4478	0.3057	0.8492	0.7145	0.2841	1.1405	0.345	0.68
	0.0077	0.0017	0.5888																	471	34.1178	1.3264	0.4345	0.8003	1.1926	0.5198	0.3856	1.6666	0.3747	0.8952	0.8987	0.3002	1.7201
	0.005	0.004	0																	472	0	0	0	0	0	0	0	0	0	0	0	0	0
	0.0045	0.0053	0.7398																	473	49.5704	4.7721	0.5355	0.3552	1.3273	0.5879	1.0667	0.2892	0.8584	0.4042	0.3701	0.381	0.3652
	0.008	0.0107	0.3949																	474	33.2448	4.4017	0.9143	1.5983	0.6659	0.4214	0.6375	0.7727	0.3128	0.3299	0.7412	1.0471	0.3206
	0.0075	0.0003	0.0108																	475	1.4992	1.9086	0.2698	0.2755	0.3245	0.9605	0.2752	1.6522	0.4426	0.5339	0.5921	1.7461	0.7471
	0.0064	0.0051	0.089																	476	11.9984	2.5033	0.5129	1.0396	0.683	0.25	0.2886	0.3316	1.1068	1.248	0.2544	0.3581	0.5698
	0.0175	0.0112	0.0459																	477	0.2069	7.2758	0.3362	0.9791	1.1758	1.0013	1.3948	1.9397	1.1847	0.3094	1.4098	0.3164	1.4809
	0.0113	0.0028	0.1158																	478	15.1055	4.4862	1.7889	1.3022	0.5105	0.7664	2.5537	0.705	0.3529	0.5614	0.9524	0.3493	0.3011
	0.0148	0.0007	0.082																	479	6.1142	0.4063	0.2426	0.7043	0.6242	1.4572	0.5333	0.2568	1.4947	1.2413	0.4797	0.2264	0.4093
	0.0161	0.0006	0.0192																	480	1.0408	0.5478	0.8551	0.262	0.4491	1.061	0.3114	0.8621	0.4668	0.6903	0.9617	1.7554	0.5016
	0.0332	0.0006	0.0729																	481	5.6697	0.5335	0.1293	1.528	0.1579	0.3007	0.3805	0.923	0.2666	1.4937	0.1936	0.4306	0.375
	0.0155	0.0001	0.0364																	482	2.9323	0.1961	0.3667	0.359	0.6546	1.047	1.4891	0.9744	0.2509	0.3043	1.2592	1.0126	1.9422
	0.0176	0.0041	0.1071																	483	7.6553	1.9418	0.693	0.3038	0.8661	1.8879	0.5028	0.5735	0.8274	0.7961	0.3038	0.4733	0.2059
	0.0229	0.0047	0.083																	484	5.9883	1.7047	0.9031	0.5159	0.3999	1.0223	1.0908	1.6217	1.6936	0.475	0.2718	0.2775	0.3123
	0.0381	0.011	0.0862																	485	4.6293	2.7912	0.9133	1.9002	0.8339	0.8677	0.2293	2.1806	0.8808	1.0149	0.4637	0.5145	1.4916
	0.0188	0.0074	0.2337																	486	10.3616	1.9955	0.3944	1.3524	0.6979	1.3802	1.1066	0.3267	0.3285	1.037	0.3131	0.325	0.5595
	0.0196	0.0055	0.0265																	487	0.6808	1.9195	0.9939	0.3981	0.8654	0.4147	0.2404	1.689	1.6259	0.4564	0.4562	0.571	0.3858
	0.0182	0.0035	0.0344																	488	2.7279	1.6454	1.4662	1.568	2.353	0.7353	0.7558	0.4681	0.5257	0.922	0.2683	0.3424	0.4309
	0.032	0.0021	0.0698																	489	5.2708	1.4242	1.3455	0.8303	0.3197	0.1946	0.9854	0.3839	1.4775	0.9173	0.6119	1.3748	0.4779
	0.0476	0.0003	0.1649																	490	8.7177	0.412	0.233	0.4115	0.8327	1.1763	0.8032	0.451	2.2532	1.5077	0.3155	0.6017	1.2627
	0.0079	0.0066	0.0241																	491	1.1803	2.0147	0.2379	0.6334	0.4891	0.2976	0.833	1.0934	0.314	0.9268	0.547	0.4346	2.1573
	0.0336	0.0105	0.157																	492	9.0097	2.6671	0.778	1.8378	0.9677	1.5068	0.3409	0.6653	0.7106	0.9663	1.5921	1.0513	1.3459
	0.0164	0.0072	0.0392																	493	3.0704	2.2501	0.6861	0.3953	0.7321	0.3476	1.5872	0.333	0.7138	0.3037	0.4206	0.4699	0.3751
	0.0175	0.0016	0																	494	0	0	0	0	0	0	0	0	0	0	0	0	0
	0.0193	0.0017	0.3674																	495	16.18	1.319	0.4389	0.6204	0.476	1.5151	1.563	0.2974	1.2271	1.3655	0.2524	1.322	0.3468
	0.0299	0.003	0																	496	0	0	0	0	0	0	0	0	0	0	0	0	0
	0.0175	0.0013	0.3252																	497	14.5473	1.2078	0.5995	0.8562	0.9127	0.3932	1.1186	1.3643	1.1868	0.7106	0.5832	0.247	0.9248
	0.0068	0.0006	0.0086																	498	0.3922	0.5712	0.4087	1.5771	0.4966	0.1812	0.3184	0.3456	0.8232	0.2383	0.4473	0.2037	0.2518
	0.0162	0.0006	0.0986																	499	7.0783	0.7761	0.3467	0.3796	0.3244	0.2673	1.2722	0.2187	1.4239	0.969	0.2273	0.7588	1.616
	0.0194	0.0001	0.6531																	500	23.3508	0.2801	1.0376	0.2937	0.5708	0.7107	2.5318	0.3546	1.5802	2.1353	0.3244	1.5425	0.8646
	0.0077	0.0014	0																	501	0	0	0	0	0	0	0	0	0	0	0	0	0
	0.037	0.0051	0.4407																	502	10.2482	2.3268	0.4186	1.4294	0.8224	0.624	1.7267	0.8746	1.1798	0.9278	0.4054	1.7888	1.3795
	0.0307	0.0038	0.0817																	503	5.5114	1.6668	0.8656	0.6336	1.228	0.4809	0.2703	0.7676	1.3691	1.3416	0.7234	0.385	0.4642
	0.0112	0.003	0.2353																	504	11.7476	1.444	0.5957	0.3653	0.2039	1.1878	1.0318	0.7523	0.319	0.4171	0.2342	1.1081	0.4925
	0.002	0.0005	0																	505	0	0	0	0	0	0	0	0	0	0	0	0	0
	0.0146	0.0008	0.2837																	506	14.1289	0.5713	1.0682	0.3378	0.2982	0.3718	0.8351	0.3154	0.818	0.1922	0.8036	0.3703	0.2689
	0.0212	0.0023	0																	507	0	0	0	0	0	0	0	0	0	0	0	0	0
	0.0067	0.0095	0.1979																	508	11.0034	2.778	0.3968	0.2005	0.7302	0.4851	0.6457	0.223	0.6461	0.6875	0.7003	0.6097	1.5122
	0.0141	0.0036	0.1211																	509	7.2888	1.4045	0.92	0.9738	0.304	0.2154	1.182	0.6506	0.2105	0.9864	0.7475	0.3448	1.9333
	0.0147	0.0033	0.1273																	510	6.8676	1.3305	0.444	0.5476	0.8062	0.322	1.7566	0.9207	0.1924	0.1899	0.6087	0.7195	1.457
	0.0186	0.003	0.0253																	511	2.1423	1.3595	0.2546	0.4702	0.4513	0.3341	0.3276	0.3231	0.2534	0.3078	1.3144	1.7479	0.4116
	0.0104	0.0018	0.0481																	512	4.552	1.1464	1.364	0.6204	1.2996	0.5561	0.3899	0.3536	0.4956	0.3163	0.6822	0.1841	1.1799
	0.0266	0.0003	0.1386																	513	8.5624	0.3731	0.19	0.4962	0.7781	0.9015	0.3525	0.3732	1.4357	1.4783	0.6167	1.3717	0.238
	0.0139	0.0013	0.0773																	514	6.1818	0.8507	0.6765	0.4285	1.3373	0.8409	0.1585	0.2637	1.1264	0.4594	0.2005	0.3619	1.426
	0.0234	0.002	0.2254																	515	11.6212	1.313	1.1799	1.9015	0.3093	0.3461	0.1801	1.0327	1.1562	0.507	0.2401	0.5875	1.5966
	0	0	0																	516	0	0	0	0	0	0	0	0	0	0	0	0	0
	0.0236	0.0006	0.3027																	517	12.5092	0.478	0.7129	0.422	0.8698	0.2133	0.2731	0.8459	0.8617	0.2569	0.4738	1.226	0.2558
	0.0281	0.0096	0.3199																	518	14.789	2.4812	0.7038	0.2596	0.6158	0.2953	1.1092	0.3187	0.7095	1.8225	0.8783	0.793	1.2296
	0.0488	0.0077	0.3265																	519	13.7134	2.2667	1.0945	1.4852	0.7026	1.0041	0.161	0.2121	0.5925	1.8209	0.4956	0.3583	1.0221
	0.0288	0.0002	0.4621																	520	16.7116	0.3862	1.7584	0.879	1.5419	0.1747	0.2515	0.5444	0.7985	1.4967	0.8874	0.2819	0.2451
	0.0069	0.0001	0.0113																	521	0.8347	0.3643	1.1238	0.3075	0.3303	1.1482	0.5295	0.6096	0.2679	0.31	0.3559	0.656	0.7817
	0.0069	0.0008	0.037																	522	7.2686	1.3275	1.0709	0.4857	0.6225	0.4588	0.8233	0.3556	0.7517	1.3112	2.378	0.2307	0.3181
	0.0054	0.0001	0.008																	523	1.9583	0.3001	0.2526	0.5663	0.3186	1.4914	0.2319	0.8126	0.3464	0.3698	0.3963	0.4251	0.3479
	0.002	0.0017	0.0928																	524	13.1486	2.0405	0.2656	0.4135	0.2644	0.915	0.2782	0.707	0.4646	1.0521	0.5155	0.3137	0.1367
	0.0048	0.0022	0.2749																	525	24.2913	2.7439	0.2387	1.4244	1.0868	0.4669	0.9291	1.0965	0.8305	0.6038	0.3758	0.5488	0.4415
	0.02	0.0487	0.0867																	526	5.6135	8.9085	1.7694	1.3399	0.186	0.3165	1.0647	0.2712	0.9094	0.763	0.4713	0.4964	1.3523
	0.0064	0.0155	0.1012																	527	12.4016	5.3103	0.8405	0.3859	1.4881	1.524	2.1625	0.6308	0.7327	0.3996	0.1676	0.2006	1.0957
	0.0385	0.0437	0.0919																	528	4.0933	8.7863	0.6212	1.8103	0.2646	0.5644	2.1765	1.3727	0.1926	1.5847	1.8295	1.4119	1.3378
	0.0032	0.0119	0.0807																	529	11.3922	5.152	0.3722	0.8336	0.7779	0.2958	0.9799	0.282	0.4101	0.4189	0.156	0.5141	1.3261
	0.024	0.004	0.036																	530	4.0151	2.6265	0.3696	1.4686	0.3038	0.2786	1.454	1.0234	0.7669	0.4777	1.5835	0.9567	0.3186
	0.0022	0.0003	0.0038																	531	1.3567	0.5692	0.3885	0.3147	0.4478	0.2416	0.5391	0.4535	1.0162	0.3082	0.2676	0.8802	0.995
	0.0096	0.0114	0.0491																	532	7.1349	4.9543	0.7891	0.3183	0.8879	0.5833	0.5281	1.9647	1.5298	0.3498	1.034	1.0671	1.4739
	0.0038	0.0003	0.0246																	533	6.1765	0.4871	0.3416	0.7307	1.8194	0.5487	0.1746	0.8115	0.3062	0.1331	1.1476	0.6686	1.0458
	0.0093	0.0094	0.1814																	534	17.7729	4.214	3.0241	0.3599	0.4289	0.3436	0.3556	0.702	0.5155	0.2772	1.3644	0.2712	0.6123
	0.005	0.0149	0.3237																	535	26.1387	5.4105	1.8162	1.8562	0.6731	0.3002	0.8455	0.2111	1.7312	0.3972	1.178	0.4025	2.2316
	0.0084	0.0001	0.0162																	536	3.6873	0.4614	1.5032	1.7989	0.4797	1.7095	1.9908	0.2519	2.0173	0.508	0.4825	0.3028	0.8203
	0.0059	0.0061	0.4048																	537	29.1806	4.3438	0.9795	0.3634	0.2928	0.7723	0.65	0.3403	0.8754	0.3398	1.317	0.2604	1.6555
	0.0051	0.0213	0.5084																	538	35.2999	7.6162	2.4259	1.6799	0.3475	1.1976	0.4689	0.4606	0.9413	0.257	0.8344	1.4578	1.4218
	0.0083	0.0011	0.3135																	539	25.2528	1.3924	0.5987	1.4289	0.3797	0.2692	0.8064	0.3603	0.2332	1.5147	1.1499	0.9183	0.3655
	0.0096	0.0004	0																	540	0	0	0	0	0	0	0	0	0	0	0	0	0
	0.0049	0.0002	0.7395																	541	24.7734	1.2502	1.9601	0.2573	0.6585	0.9311	0.2622	1.31	0.6342	0.3734	0.3414	1.48	0.7691
	0.0101	0.0041	0.7286																	542	42.0235	3.2472	0.5259	0.953	0.2238	0.8733	1.5608	2.4148	0.7341	0.6544	0.3728	0.2496	0.9549
	0.0052	0.0444	0.041																	543	1.5441	8.333	0.7814	1.1559	0.8834	1.6002	0.4515	0.3531	0.5023	0.4436	0.9564	0.9993	0.4342
	0.0076	0.0024	0																	544	0	0	0	0	0	0	0	0	0	0	0	0	0
	0.0052	0.0007	0.0151																	545	3.9386	1.1575	0.1354	0.3428	0.7351	0.4134	0.379	0.616	0.3959	0.8655	1.5712	0.6009	0.6544
	0.0083	0.0088	0.0401																	546	6.3833	4.1468	0.9179	2.7684	1.4719	0.9617	0.507	1.2106	0.6285	1.0289	0.3651	1.3115	1.6732
	0.006	0.0372	0.1382																	547	11.8387	8.5656	2.0389	0.1905	1.0243	0.3613	0.8824	1.1755	0.9191	0.4239	0.3257	0.5111	3.2808
	0.0039	0.0058	0																	548	0	0	0	0	0	0	0	0	0	0	0	0	0
	0.0031	0.0008	0																	549	0	0	0	0	0	0	0	0	0	0	0	0	0
	0.0059	0.0216	0.069																	550	8.6232	6.3056	0.8048	0.3926	1.2347	0.3467	0.5839	1.5912	0.8131	0.6245	0.8553	0.2893	1.2875
	0.0039	0.0032	0																	551	0	0	0	0	0	0	0	0	0	0	0	0	0
	0.0035	0.0001	0.0705																	552	11.3087	0.8007	0.3246	1.28	0.4144	0.277	0.6471	1.2026	0.3972	0.4026	0.9406	0.5025	1.5533
	0.0003	0	0																	553	0	0	0	0	0	0	0	0	0	0	0	0	0
	0.0039	0.0068	0.0922																	554	12.7038	3.4661	0.4996	0.9516	1.6997	0.9428	0.428	0.4645	0.2929	0.2239	1.0432	0.3735	0.8656
	0.0157	0.0515	0.1798																	555	15.2176	11.2115	2.6725	1.0465	0.1963	0.3561	0.3051	1.3292	1.3126	1.0206	1.3669	0.7491	1.0276
	0.0053	0.0004	0.2477																	556	22.3889	0.6849	0.7173	0.6761	0.3695	0.234	0.7983	1.4623	0.8573	0.7895	1.2562	0.2441	0.9363
	0.0034	0.0023	0.2425																	557	21.3054	2.2056	0.4056	0.4919	0.7705	0.8476	0.2894	0.9698	0.1898	0.4326	0.9114	0.6493	0.6149
	0	0	0																	558	0	0	0	0	0	0	0	0	0	0	0	0	0
	0.0155	0.0161	0.6556																	559	41.8924	8.0918	0.2717	0.8802	0.9882	0.8229	1.9662	1.1856	0.2781	1.7404	0.3311	0.2147	3.0781
	0.0023	0.0037	0.0579																	560	9.9367	2.5348	0.9785	1.1409	0.3209	0.5306	0.8912	0.9374	0.1825	0.2537	1.1041	0.9423	0.5917
	0.009	0.0008	0																	561	0	0	0	0	0	0	0	0	0	0	0	0	0
	0.0106	0.0197	0.0593																	562	7.3903	6.1058	1.8069	0.4268	0.2996	0.2597	1.2744	0.5943	0.6021	1.3573	1.3921	0.3259	0.5125
	0.0089	0.0002	0.3128																	563	15.3657	0.3232	0.9404	0.6858	0.2492	0.9796	0.2794	0.4828	0.2044	1.5204	1.5042	0.9947	1.0589
	0.0071	0.0014	0.7498																	564	46.7963	1.4927	1.3427	0.4857	0.3472	0.2422	0.4316	0.4003	0.7082	0.7745	1.8817	0.8814	1.6747
	0.0094	0.004	0.2641																	565	23.3838	3.123	0.2324	0.9173	0.3012	0.3826	1.264	1.0187	0.2472	1.0132	0.9088	0.6785	0.7379
	0.0059	0.0009	0																	566	0	0	0	0	0	0	0	0	0	0	0	0	0
	0.0069	0.0068	0.7396																	567	47.6555	3.4245	0.9185	0.974	0.7572	1.1281	0.5211	0.1877	0.6969	0.8975	0.5754	1.0287	0.5402
	0.0056	0.0029	0.0087																	568	0.3929	2.3018	0.2722	0.8249	1.7534	0.4359	1.2187	0.5601	0.9915	0.2169	0.524	1.7679	0.2459
	0.0088	0.0005	0.1266																	569	14.7397	0.7097	0.4524	1.1181	0.2743	0.3865	0.2653	1.9123	1.4495	1.7127	0.8877	1.9348	0.9298
	0.0084	0.0003	0.0122																	570	2.0862	0.5653	0.3082	2.1475	1.3488	1.0397	0.2757	0.6852	0.5785	0.3672	0.3234	0.3573	0.2081
	0.0082	0.0046	0.1028																	571	13.2918	3.3479	2.1436	0.8907	0.7001	0.5483	0.3581	0.7413	0.3288	1.1992	0.2685	0.1684	0.2052
	0.0047	0.0059	0.0112																	572	1.4438	3.4385	1.6653	0.8438	1.0599	1.1677	0.3081	0.7878	0.8995	0.6464	0.262	0.659	0.4715
	0.006	0.0203	0.2303																	573	22.4617	7.0395	0.899	0.5983	0.6054	1.1118	1.3106	0.8954	0.9407	0.9663	1.3288	0.3759	1.0035
	0.0114	0.0004	0.02																	574	4.0553	0.299	1.2571	2.1858	0.8265	0.6185	1.1519	0.4955	0.4069	0.9333	0.5075	2.5788	1.0452
	0.0074	0.0007	0.103																	575	12.6362	0.448	0.7927	1.9137	0.2042	0.9279	0.3792	1.1683	1.6875	1.564	0.2323	0.6417	2.0309
	0.0097	0.0067	0.1318																	576	12.039	3.0723	0.5327	0.7124	0.3958	2.1428	0.5202	1.0686	0.7191	0.2712	1.6854	1.2582	0.844
	0.0014	0.0001	0.9188																	577	62.2834	0.8372	0.9011	0.7994	0.8426	0.2391	0.3291	1.1297	0.4574	1.3975	1.3133	0.1935	1.7452
	0.0053	0.0069	0.0131																	578	1.9186	3.3754	0.9923	0.4064	0.223	0.8911	0.2772	0.794	0.5489	0.5224	0.2889	1.2656	0.4714
	0.0075	0.0052	0.5005																	579	33.167	5.7706	0.5697	0.4492	0.4329	2.0863	0.2071	1.852	0.2393	1.0047	0.4	1.3337	0.6067
	0.0031	0.0049	0.0714																	580	11.2977	2.8991	0.768	0.2662	1.2774	0.574	1.219	0.194	0.3696	0.484	0.7779	0.622	3.0727
	0.002	0.0178	0.0261																	581	0.2678	7.0903	0.8365	0.4943	0.4258	0.699	0.75	0.6365	0.4257	0.4526	0.1951	1.676	0.6067
	0.0034	0.0166	0.0305																	582	2.1764	7.0042	1.0543	0.7504	0.4952	0.625	0.6902	0.2612	0.8608	0.2642	0.603	0.2868	0.9558
	0.0067	0.0011	0.0556																	583	9.8816	2.28	0.3281	0.2645	0.9656	0.3629	0.7889	1.1816	0.7492	1.2298	0.3505	0.621	1.6838
	0.0066	0.0471	0.0592																	584	2.2937	10.3889	2.1846	0.3206	1.0421	0.4973	1.2632	1.3536	1.3605	0.4084	1.6709	0.7714	0.3767
	0.0042	0.0123	0.2489																	585	22.8831	4.8589	1.2247	0.6259	0.2607	0.9769	0.8987	0.287	1.0811	0.6105	0.6545	0.7429	0.3211
	0.0051	0.0272	0.341																	586	28.2266	8.8701	0.2929	0.4336	0.8112	2.4067	0.2312	0.8072	0.4211	1.3834	0.5284	0.5048	0.2154
	0.0019	0.0024	0																	587	0	0	0	0	0	0	0	0	0	0	0	0	0
	0.0057	0.0025	0.6998																	588	35.1066	1.9793	0.752	0.9613	0.411	0.1672	0.801	2.6666	1.327	1.0838	1.279	0.5593	1.4703
	0.0036	0.0225	0.0375																	589	4.6511	6.9253	1.3574	0.4469	0.2975	1.1628	0.8967	0.3754	0.4488	1.1506	0.4513	0.5448	0.2505
	0.0037	0.0181	0.208																	590	17.3859	6.8512	1.137	0.8689	0.3912	0.2159	1.0142	0.4005	0.7323	0.2984	1.2387	0.7755	0.5391
	0	0	0																	591	0	0	0	0	0	0	0	0	0	0	0	0	0
	0.0099	0	0.3389																	592	27.1499	1.0587	0.5199	1.0939	2.0831	0.3228	1.2454	1.2569	0.296	0.4805	0.7221	0.303	0.6374
	0.003	0.0234	0.2453																	593	22.8234	7.9483	0.2663	1.0709	0.539	0.2016	0.3461	0.2449	0.3117	1.2581	0.7727	0.7009	0.4296
	0.0107	0.0001	0.4669																	594	32.0017	1.8344	2.8164	2.4198	2.1882	1.4143	0.3172	1.1092	1.0913	1.1655	1.35	1.2873	1.116
	0.0031	0.0003	0.5237																	595	37.6572	0.3512	0.255	0.2559	0.3672	1.057	0.2437	0.4466	1.2848	1.453	0.4032	0.7936	1.9931
	0.0038	0.0262	0.3499																	596	25.5482	9.2366	0.18	0.2671	1.5818	0.4751	1.5229	0.2856	0.4538	0.316	0.2806	0.2212	1.3615
	0.0064	0.0033	0.01																	597	0.4563	2.1752	0.2544	1.0428	0.5327	1.6054	0.4731	1.5305	0.2011	0.3898	0.8823	0.3413	1.458
	0.0032	0.0069	0																	598	0	0	0	0	0	0	0	0	0	0	0	0	0
	0.0022	0.0073	0																	599	0	0	0	0	0	0	0	0	0	0	0	0	0
	0.0056	0.0331	0.0419																	600	3.259	8.2318	0.2416	1.6805	0.5224	0.2251	0.3053	0.9985	0.2082	0.7736	0.6795	0.7662	1.5314
	0.0056	0.0101	0.0453																	601	7.8406	4.3287	1.3223	1.2813	0.4145	0.8138	1.2069	0.3928	0.3645	1.2052	1.1849	1.5671	1.3828
	0.0059	0.0215	0.2032																	602	18.6002	5.2376	0.5946	0.5322	0.1969	0.8085	0.9862	0.5857	0.2818	0.1968	0.8496	0.8963	0.5462
	0.004	0.0036	0.1129																	603	15.172	2.5696	0.2408	1.7548	0.3093	0.1525	0.849	0.8078	0.3407	0.6943	1.2259	1.1002	0.4797
	0.0126	0.0028	0.1104																	604	9.4502	1.1638	1.9192	0.1808	0.247	0.4781	0.5139	0.4411	0.2616	0.7108	0.8434	2.4284	1.0065
	0.0041	0.0011	0.2714																	605	25.1239	0.9893	0.2541	0.2574	0.4017	1.4405	0.2591	1.2567	0.6744	0.8934	0.7536	1.6451	1.8464
	0.0032	0.0212	0.507																	606	34.016	9.0086	0.4978	1.9615	0.6356	0.8623	0.5896	0.2506	0.3764	0.6898	0.4263	0.5322	0.4209
	0.0017	0	0																	607	0	0	0	0	0	0	0	0	0	0	0	0	0
	0.0058	0.0075	0.0256																	608	5.1527	3.6351	0.2877	0.4225	0.4121	0.3612	0.5161	1.0643	0.3547	0.7585	1.4028	0.2372	1.0359
	0	0	0																	609	0	0	0	0	0	0	0	0	0	0	0	0	0
	0.0074	0.0056	0.0213																	610	4.1607	3.0562	0.4636	0.6069	0.9281	1.5488	0.3645	0.3121	0.2943	0.4458	1.0295	0.1773	2.0209
	0.0047	0.0002	0.3774																	611	30.7094	0.8732	0.7159	0.4577	1.3588	0.6459	0.3209	0.5838	0.9268	0.3281	1.3886	1.1504	0.7755
	0.0027	0.0398	0.0911																	612	10.1922	9.0822	0.6267	0.6856	0.6655	0.7612	0.2023	0.7395	0.6272	0.2955	1.2905	0.481	0.9069
	0.0025	0.0011	0.4002																	613	32.3526	2.5092	1.0009	0.5757	0.4989	0.5472	1.5948	1.4263	0.7444	0.2619	0.4087	0.3019	1.0126
	0.0027	0.0004	0.5235																	614	27.1487	1.8936	0.2695	0.2994	0.5235	1.4328	0.3576	0.5673	1.2564	0.7573	0.9202	0.3858	1.5999
	0.0075	0.0022	0.0567																	615	9.3582	1.8024	1.9017	1.0605	0.7858	0.2891	2.7864	0.5105	0.5198	0.9371	0.9333	0.247	0.8821
	0.0035	0.0009	0.2433																	616	23.7262	2.0873	1.6212	0.4357	0.9768	0.2363	0.3158	0.2585	0.5742	0.5586	0.9	1.1044	0.6875
	0.0011	0.0002	0.6816																	617	46.0241	1.9723	0.4011	0.6352	1.0372	0.6288	0.9305	0.3911	0.2369	0.8064	0.5027	0.8451	0.2877
	0.0035	0.0361	0.0426																	618	2.2866	8.6281	0.3811	0.5366	1.2631	0.269	1.6708	0.2677	0.2233	0.8276	0.2184	1.1871	0.2334
	0.0091	0.0055	0.0408																	619	6.9963	3.1927	1.474	0.48	1.5181	0.4222	2.0251	0.2352	1.536	0.6338	2.0368	1.6937	0.9472
	0.0072	0.0199	0.1864																	620	18.547	6.186	0.3534	0.2668	0.7216	1.5062	0.6463	0.9665	2.583	1.5414	0.2482	0.9018	0.5622
	0.0089	0.0051	0.019																	621	2.8651	2.1123	0.9805	0.3847	0.8238	0.8798	1.2384	1.0361	1.0752	0.5077	0.4463	0.3916	0.3657
	0.0048	0.0012	0.0334																	622	7.3646	1.9119	0.3791	0.5	0.5937	0.7543	0.2866	1.3261	0.4858	1.1152	0.6021	0.258	1.039
	0.0028	0.0021	0.0652																	623	11.2477	2.2679	0.6712	0.2746	0.6735	0.4112	0.3014	0.7803	0.6183	1.3409	0.1654	0.7031	0.4771
	0.0087	0.0003	0.0589																	624	9.3488	0.6466	0.7873	0.8671	0.3881	0.3304	2.2173	1.1905	2.1459	0.3397	1.2597	0.4357	1.4131
	0.002	0.0019	0.0448																	625	9.3398	1.9233	0.3688	0.7299	0.2494	0.5368	0.2109	0.7043	1.3143	0.2506	0.258	0.3941	0.1694
	0.0064	0.0042	0.06																	626	9.3058	2.2623	0.8194	0.8877	1.0172	0.8233	0.6604	0.351	0.3538	0.3686	0.2426	0.7048	0.4146
	0.0111	0.0088	0.0841																	627	10.5544	5.1067	0.4978	0.188	1.1935	1.2314	0.4724	0.4236	0.3504	1.0821	2.3475	0.9241	0.4124
	0.0049	0.0005	0.0092																	628	2.4172	1.1121	1.4194	0.2634	0.3515	1.1208	0.5883	0.6533	1.3198	0.3164	0.6193	1.8767	0.9743
	0.0056	0.0002	0.0084																	629	2.126	0.743	1.1004	0.3278	1.0045	0.3713	0.2813	0.7595	1.6306	1.7391	1.0448	0.5599	0.2757
	0.0105	0.0002	0.0186																	630	3.3046	0.727	2.687	1.3117	0.5071	0.7481	1.8064	0.7482	0.4629	0.8341	0.3179	0.5288	0.9108
	0.0069	0.0032	0.0139																	631	2.1639	3.2863	1.0642	1.823	0.3707	0.174	0.5487	1.0419	0.516	0.5778	0.2472	1.2095	1.3451
	0.0105	0.0001	0.0235																	632	5.0234	0.7869	0.5024	0.2884	0.3245	0.4472	0.7104	1.0541	2.1038	2.0495	1.2668	1.1374	0.3881
	0.0029	0.0005	0.2627																	633	7.5256	0.5759	0.3334	0.374	0.5548	0.2871	0.5428	0.9324	0.3178	0.4064	0.7114	0.8996	0.6884
	0.0171	0.0001	0.0229																	634	3.3153	1.0637	0.2726	1.5315	0.2238	0.904	0.2525	2.8203	0.5124	0.5096	0.3942	0.531	0.2674
	0.0174	0.0075	0.0221																	635	0.9088	3.0238	0.3498	2.8012	0.4612	0.2666	2.0534	0.3971	0.3104	0.6986	0.4303	0.3636	0.2674
	0.0079	0.0008	0.0793																	636	11.6745	1.6868	1.6093	1.6999	0.8203	1.1937	1.1119	0.7033	0.9559	1.7085	0.5385	1.0378	1.4553
	0.0109	0.0001	0.1757																	637	19.4081	0.2858	0.8276	0.1739	0.2066	1.0647	0.4924	1.8937	0.1768	0.2498	1.8552	0.2156	0.5576
	0.0158	0.0003	0.1331																	638	15.9865	0.4445	0.5367	2.0826	0.2322	0.7955	0.4173	2.9026	0.2654	1.1161	0.5263	0.7163	1.2873
	0.0046	0.0002	0.0845																	639	13.1811	0.3273	0.3931	0.4872	0.1972	1.001	1.2842	1.3322	0.8411	1.1158	0.4657	0.4889	1.0524
	0.0051	0.003	0.0453																	640	8.8023	3.2409	1.9258	0.2781	1.4043	1.4318	0.5253	0.9003	0.4903	0.2857	0.8243	0.3293	0.4213
	0.004	0.0001	0.5008																	641	37.043	1.0017	0.5408	1.3678	0.3285	0.9393	0.1836	1.5368	1.2518	0.9639	0.4081	0.1915	0.2254
	0.0068	0.0003	0.4081																	642	32.9263	1.1554	0.5544	0.6102	0.3454	0.2921	0.1909	0.6545	0.6827	1.3412	1.0301	1.0048	0.2067
	0.0038	0.0019	0																	643	0	0	0	0	0	0	0	0	0	0	0	0	0
	0.0031	0.0003	0.8778																	644	44.1481	1.7155	1.3025	0.8235	1.1826	0.4421	0.2516	0.5949	0.54	0.6695	0.3175	0.2425	0.535
	0.0073	0.0024	0.3159																	645	21.7651	2.8106	0.1915	0.4414	1.1075	0.4562	0.5275	0.6787	1.836	0.4342	2.1488	1.0183	0.6231
	0.0123	0.0021	0.0198																	646	2.2493	3.259	0.9024	0.2786	2.6737	0.6874	0.4036	0.2861	1.0847	0.4546	1.5949	0.8268	0.4091
	0.0037	0.0013	0.0665																	647	11.4082	1.6509	0.6006	1.3792	0.1561	0.1361	0.3679	0.4095	0.4936	0.678	1.8588	0.3744	0.8206
	0.0027	0	0																	648	0	0	0	0	0	0	0	0	0	0	0	0	0
	0.0015	0.0001	0																	649	0	0	0	0	0	0	0	0	0	0	0	0	0
	0.0052	0.0001	0.1826																	650	20.0989	0.9727	1.0377	1.4052	0.1982	1.6587	0.2849	0.1915	0.5382	1.0312	0.6003	0.1703	0.8538
	0.0086	0.0005	0.0638																	651	10.9157	1.3903	0.5252	0.7603	0.7232	1.6693	0.9676	0.5646	1.1647	1.1365	1.0932	0.6343	2.3263
	0.02	0.0017	0.22																	652	21.5715	2.9468	0.4968	1.2141	0.1988	1.1885	1.3301	1.1645	0.1669	1.5298	0.4982	1.3813	0.5762
	0	0	0																	653	0	0	0	0	0	0	0	0	0	0	0	0	0
	0.0094	0.0019	0.5302																	654	31.8477	2.1227	1.6435	0.6725	1.0895	1.5202	0.3791	1.0044	1.3666	0.8807	1.8232	1.1016	0.2151
	0.0037	0.0001	0																	655	0	0	0	0	0	0	0	0	0	0	0	0	0
	0.018	0.0002	0.2162																	656	21.347	1.9474	0.4992	0.3331	0.3565	0.3506	0.5553	1.5336	2.0245	1.0524	1.936	0.7515	0.6631
	0.0057	0.0027	0.3569																	657	27.7523	2.1191	0.751	0.446	0.6759	0.5775	0.3563	0.2513	0.3166	0.5692	1.0701	0.3967	1.2564
	0.0099	0.0001	0.4494																	658	28.4718	0.9392	0.28	1.432	0.1582	0.3835	1.3342	0.8985	0.9708	0.5577	0.2175	0.6078	0.3128
	0.003	0.0005	0.0041																	659	0.7442	0.6041	0.4979	0.5696	0.1203	0.151	0.4495	0.3396	0.3056	0.7747	1.454	0.237	1.102
	0.0063	0	0.7996																	660	54.4062	0.9551	0.8994	0.4239	0.5223	1.1388	2.0327	1.2492	0.5098	0.2984	1.1136	0.8483	1.1087
	0.0116	0.0006	0.0214																	661	3.5216	2.0195	1.941	0.601	2.5781	0.9648	0.2964	0.3057	0.9544	0.2395	0.3394	0.3087	1.4468
	0.0054	0.0005	0.2546																	662	19.1257	1.0661	0.0632	0.4207	0.0963	0.3913	0.1141	0.1501	0.1357	0.4719	0.4296	0.1339	0.1346
	0.0042	0.0005	0.0073																	663	1.8043	1.4682	0.8693	0.9661	0.1994	0.9741	0.9266	0.6849	0.5991	0.1955	0.4603	0.7249	0.671
	0.0066	0.0019	0.4274																	664	29.6129	2.919	0.9568	0.9865	0.9121	0.3325	1.4201	1.2406	0.2848	0.5938	1.2392	0.6191	0.3281
	0.0028	0.0003	0.2342																	665	23.6249	0.5124	0.5658	0.1861	0.1525	1.2275	1.0303	0.1989	0.2137	0.3461	0.7625	0.1324	0.6045
	0.0033	0.0002	0																	666	0	0	0	0	0	0	0	0	0	0	0	0	0
	0.0035	0.0032	0.0077																	667	0.9524	2.5945	0.2686	1.298	0.6134	1.2217	1.2153	0.3299	0.2869	0.3592	0.8574	0.3043	0.6065
	0.0064	0.0049	0.0921																	668	13.2972	3.0396	0.4368	1.1756	0.2771	0.9849	1.5105	0.1618	2.1337	1.0695	0.7143	0.2512	0.4068
	0.0121	0.0015	0.0159																	669	1.0369	1.7908	0.2588	0.2448	0.294	0.3672	0.2419	2.0668	1.0804	1.0145	0.1662	0.3181	0.4324
	0.0063	0.0002	0.36																	670	28.8849	0.5172	0.5839	0.3962	1.1164	0.7074	0.6631	0.7889	2.0626	1.3185	0.9473	0.6579	0.2512
	0.0087	0.0002	0.0648																	671	10.7143	0.8699	1.8817	0.6894	0.5909	1.1547	1.8722	2.6169	1.1516	0.2839	0.4308	0.7509	1.3484
	0.0092	0.0135	0.0284																	672	3.787	5.3194	1.8574	0.2833	1.7025	0.3634	0.6944	1.1776	0.1864	1.117	1.6879	2.0431	0.3027
	0.0072	0.0006	0.0119																	673	2.3924	1.6399	1.454	0.1384	0.7844	1.229	0.234	0.3739	1.5932	0.8464	0.4634	0.3094	1.0317
	0.0058	0.0142	0.2263																	674	18.8045	5.7291	0.7434	1.2519	1.1151	0.3394	0.3529	0.3524	0.4611	1.325	1.1755	0.7976	0.922
	0.0063	0.016	0.1078																	675	14.249	7.0071	0.712	0.4408	2.1144	1.0884	0.4048	1.3113	0.6106	1.3037	0.4191	1.4319	0.2211
	0.0044	0.0044	0.9117																	676	51.7398	5.2551	0.5783	0.8419	0.1884	0.195	0.4924	0.5627	0.3143	0.3593	0.9814	0.6686	0.2365
	0.0084	0.017	0.0268																	677	1.0821	6.0252	1.5614	1.2181	1.4063	1.2578	2.7121	1.134	0.5088	1.4203	0.5969	0.4294	1.4657
	0.0064	0.0323	0.084																	678	10.4476	8.5555	0.8332	1.1618	1.0976	0.9569	0.457	0.2884	1.5225	1.7165	0.7185	0.373	1.2404
	0.0135	0.0042	0.1912																	679	20.3906	2.6309	0.4055	1.2506	0.9656	0.7136	1.4288	1.0323	3.521	2.052	1.0434	1.0103	0.1709
	0.0103	0.0046	0.0207																	680	3.977	2.9213	1.1224	0.2741	1.1302	1.6065	0.3325	0.1677	1.7764	0.9193	1.7766	0.5404	0.4123
	0.0109	0.0077	0.0492																	681	8.4362	4.373	2.4703	1.5607	1.8969	0.6088	2.0533	1.406	0.4039	1.721	0.4171	0.9433	1.1766
	0.0068	0.0006	0.0573																	682	10.8481	2.0754	0.6978	0.3569	0.9774	1.1351	0.1417	1.1765	0.8077	0.29	0.7177	0.6423	0.5833
	0.0094	0.0112	0.2007																	683	21.8333	3.8746	1.3866	0.2389	0.8418	0.3105	1.0672	0.8065	0.4985	0.3159	0.3436	1.1073	0.2622
	0.0052	0.0059	0.1679																	684	17.2364	3.6613	0.4418	1.1246	1.7758	0.5154	0.3895	0.7379	0.4835	0.5248	0.4495	0.5082	0.569
	0.0071	0.0314	0.2033																	685	20.5887	9.7439	1.5756	0.3671	0.4915	0.3923	0.3148	0.2611	1.9331	1.1969	2.7792	0.44	0.6633
	0.004	0.0197	0.2624																	686	25.5518	6.335	0.5911	0.6498	0.5165	0.1877	0.9779	0.1162	0.2597	0.538	0.2997	0.2843	0.4159
	0.0062	0.0006	0																	687	0	0	0	0	0	0	0	0	0	0	0	0	0
	0.0047	0.0033	0																	688	0	0	0	0	0	0	0	0	0	0	0	0	0
	0.0048	0.0194	0.0443																	689	6.9698	6.8195	0.2448	1.2013	0.434	1.5896	0.773	0.2787	1.1263	0.3359	1.1071	0.2302	0.2752
	0.0072	0.0264	0.7113																	690	50.4624	12.8853	1.8687	0.1765	0.3424	0.8393	1.2534	0.1647	0.3474	0.2601	0.326	1.9845	0.5213
	0.0084	0.0061	0.2607																	691	25.6722	4.2193	0.3584	1.0567	0.1999	1.7898	0.6624	0.6824	0.7934	0.8636	0.9672	0.3322	0.9685
	0.0118	0.0053	0.022																	692	0.489	4.532	2.0555	1.045	1.2237	0.4445	0.9656	1.3281	0.9096	0.4792	0.8992	0.8172	0.2402
	0.0054	0	0.0049																	693	0.2754	0.3424	0.6597	0.2829	0.2935	1.5619	1.4051	0.8036	0.8922	0.6761	0.4713	0.619	0.9509
	0.0042	0.0068	0.0117																	694	1.2624	3.9239	1.4149	1.4011	0.5153	0.6768	0.2387	1.2028	0.6359	1.3766	0.3356	0.3112	0.1839
	0.014	0.0004	0.401																	695	33.8478	0.8472	1.0317	0.3274	0.1795	0.5137	0.1943	1.1915	0.4383	1.9044	0.6017	0.2754	0.3315
	0.0067	0.0298	0																	696	0	0	0	0	0	0	0	0	0	0	0	0	0
	0.0008	0.0785	0.0986																	697	6.752	14.2839	1.5092	0.3091	0.39	0.2758	0.2403	0.2289	0.7304	0.152	0.3733	0.9908	0.7875
	0.0078	0.0252	0.0727																	698	8.576	7.9113	0.3016	0.436	1.7206	0.5099	2.4248	1.1969	1.5266	1.5706	0.6606	0.6136	0.7287
	0.0159	0.0556	0.1712																	699	14.4752	13.7765	2.6775	0.4441	1.4905	0.8054	0.5145	1.9037	1.8381	1.1969	0.2387	0.2564	0.9107
	0.0058	0.0274	0.056																	700	8.2174	7.416	0.4188	2.1944	0.5434	0.6854	0.27	1.1115	1.0076	1.4064	0.3389	0.3844	0.2334
	0.0023	0.0031	0.3122																	701	27.9434	3.7169	0.6903	0.513	0.28	1.512	0.5389	0.1933	0.0788	0.4738	0.1938	1.3293	1.8741
	0.0061	0.0221	0.2709																	702	24.2692	7.6106	0.3415	0.9516	0.8835	0.911	0.7255	0.2962	2.5956	1.2533	0.9592	0.4726	1.4179
	0.0179	0.097	0.1328																	703	3.2033	15.6899	0.9754	0.9532	1.2642	2.1306	1.4445	0.3876	1.125	0.8574	1.2039	0.3058	0.8328
	0.0099	0.1073	0.2524																	704	17.5371	17.9189	1.2401	0.9374	1.1231	1.352	0.8759	0.5469	0.427	2.0302	0.3921	0.9695	0.7597
	0.0113	0.0012	0.0167																	705	0.5496	1.0731	1.1582	0.36	0.5843	0.5053	1.1229	0.9613	0.412	2.1894	0.2246	0.9545	0.3735
	0.0104	0.0094	0.028																	706	4.691	4.2279	0.4114	1.8114	0.6059	1.0134	0.7236	0.9246	0.2694	1.0667	0.6703	0.2697	0.3899
	0.0156	0.1443	0.1893																	707	0.4969	20.6975	2.4063	0.8814	1.1256	2.388	2.0332	1.0836	0.735	0.531	1.1754	0.6136	0.5573
	0.0091	0.0362	0.8304																	708	55.9212	18.4749	1.4486	1.0658	0.3262	2.1653	0.7939	0.3757	2.0574	0.6655	1.3534	1.8489	2.1719
	0.0101	0.0005	0.0168																	709	3.2063	0.4965	0.3869	0.164	0.6448	0.2559	2.8959	0.4812	0.2133	2.0613	0.298	0.4163	1.0612
	0.0072	0.0138	0.0251																	710	1.513	6.0602	0.3587	0.4199	0.6578	0.226	0.9484	0.9086	1.6334	0.6377	1.4828	1.6764	1.502
	0.0049	0.0245	0.4071																	711	33.5218	9.0284	0.2902	0.3462	0.2387	0.2647	0.4009	0.8459	0.1747	0.2782	0.7031	0.2409	0.5962
	0.0041	0.007	0.0981																	712	14.3193	4.3429	0.4279	0.2395	2.1642	0.2955	0.8451	0.3572	0.3501	0.5079	1.5739	0.6907	0.5696
	0.0022	0.0093	0.0219																	713	4.5045	4.7595	0.3741	0.5535	0.836	0.2764	0.4473	1.2015	0.3224	0.9181	0.6701	0.7695	1.4968
	0.0089	0.0002	0.0134																	714	2.6079	0.3351	0.8816	0.8946	1.2682	1.3008	0.2797	1.2029	1.2372	0.4809	1.1489	1.3697	1.4683
	0.0025	0.0152	0.0368																	715	6.5748	5.7388	1.1808	0.9632	0.3926	0.2466	0.195	0.4343	0.4405	0.4972	1.6044	0.1956	0.2088
	0.0051	0.0113	0.1205																	716	13.1074	4.6631	0.2748	0.9147	1.6933	0.7858	0.6032	0.633	0.4722	0.7769	0.2638	0.2142	0.65
	0.0051	0.0092	0.1284																	717	15.1845	3.58	0.7008	0.8458	0.2353	0.5164	0.2816	0.7421	0.2689	0.3222	1.1399	0.3035	0.2449
	0.01	0.0032	0.029																	718	5.0131	2.952	0.2593	0.4615	0.4733	2.6678	0.294	0.4553	1.0061	0.7668	1.5132	0.3286	0.7078
	0.0046	0.0468	0.0575																	719	0.789	10.0051	0.5363	1.0759	0.592	1.0393	1.0926	0.2159	0.2788	0.4184	1.0525	0.3627	0.606
	0.0193	0.0045	0.0579																	720	7.7673	3.9713	1.334	0.3756	0.2765	0.8009	1.4293	2.0643	0.6226	0.5137	0.6164	2.1508	0.9621
	0.0172	0.0264	0.0905																	721	9.9179	6.8762	0.5834	0.6313	1.6355	0.7659	1.1215	0.3246	0.3369	1.4566	0.4683	1.8958	0.4556
	0.0108	0.0491	0.2479																	722	20.4006	9.8703	0.781	0.2712	0.1411	0.2056	1.7314	1.2302	0.322	0.9999	1.119	0.3618	0.491
	0.0062	0.0008	0.0139																	723	3.4649	1.4974	0.7249	0.3086	0.5594	0.3626	1.8365	0.815	0.2734	0.3172	0.5431	1.4179	0.433
	0.0099	0.0134	0.1475																	724	15.5548	4.8988	0.7313	0.7392	1.8917	0.4932	0.9707	0.2768	0.2603	1.1944	0.9642	0.6687	0.6465
	0.0115	0.072	0.104																	725	6.4212	12.2294	0.3562	2.3121	0.468	0.4219	2.5033	1.6269	0.2458	2.4561	0.8014	0.3073	0.8763
	0.0046	0.0001	0.1635																	726	17.5761	0.2911	0.963	0.7015	0.6393	0.5139	0.6801	0.7701	1.3709	1.5372	0.3393	0.643	0.8424
	0.0023	0.0002	0.8123																	727	45.7685	0.7996	0.2369	0.996	1.0602	0.211	0.2172	0.2317	0.848	0.8154	0.6292	0.1933	0.6478
	0.0022	0.034	0.1143																	728	12.1689	8.2827	0.4766	0.4633	0.4525	0.4264	0.2651	0.7223	0.16	0.8298	0.421	0.2754	1.1164
	0.002	0.103	0.1797																	729	11.2988	15.8094	1.0346	0.3938	1.0173	0.6903	0.3627	0.4882	0.6716	0.7951	0.9351	1.4966	1.2366
	0	0	0																	730	0	0	0	0	0	0	0	0	0	0	0	0	0
	0.0055	0.0003	0.6308																	731	15.4115	0.5473	0.4724	0.2539	0.8888	1.6514	0.2965	1.83	1.0395	0.4961	1.4376	0.325	0.543
	0.01	0.004	0.0259																	732	4.2803	3.3013	1.5007	0.3813	0.473	0.3758	2.0743	1.016	0.9979	1.3752	1.699	0.5577	0.4739
	0.0069	0.0147	0.0665																	733	9.0884	5.3453	0.3411	0.8664	0.9005	0.8834	0.9974	2.3606	1.0375	0.3326	0.3423	0.5842	0.1801
	0.005	0.0394	0.139																	734	13.5663	8.7319	0.2917	0.2218	0.2667	0.9787	0.3221	0.7627	0.9353	1.7051	1.9645	0.3578	0.6647
	0.0311	0.2108	0.2365																	735	9.0169	19.4103	1.6545	0.8614	0.8222	1.1268	1.41	0.7759	1.8432	0.3064	1.0624	1.0634	0.6117
	0.0038	0.0499	0.1507																	736	13.7351	10.3504	2.2099	0.2176	0.3892	0.9139	0.5567	0.2443	0.5848	0.246	1.1898	1.0621	2.1981
	0.0044	0.0225	0.1293																	737	13.9906	6.4213	0.2961	0.3346	1.5914	0.9305	0.2355	0.2603	1.6077	0.3968	0.3714	0.5363	0.4594
	0.0087	0.0096	0.0253																	738	4.2716	3.7185	0.4827	0.2572	0.9583	0.2375	0.3756	0.572	0.2611	0.9444	1.0327	0.4695	0.3993
	0.0025	0.0188	0.0541																	739	7.9689	6.2087	0.1904	0.5939	1.2726	1.244	0.3731	0.4699	0.5047	0.6044	0.5203	0.2147	0.476
	0.0048	0.0764	0.056																	740	4.3662	3.8954	0.1106	0.216	0.2991	0.5661	0.2533	0.2146	0.099	0.0561	0.1059	0.4784	0.3295
	0.0074	0.008	0.3005																	741	24.5516	3.2493	0.4942	0.9915	1.4271	0.9909	0.5033	0.7287	0.2106	0.7452	0.1685	0.6347	0.7069
	0.004	0.07	0.3968																	742	24.5486	13.6247	1.5988	1.0165	0.2719	0.2683	0.5869	0.7857	0.2845	0.3442	1.4782	0.2197	3.3037
	0.0128	0.0008	0.1074																	743	12.8935	0.6965	1.2456	2.8339	0.5742	0.5335	1.7614	0.2985	0.2903	0.2466	0.2319	0.9353	1.4463
	0.0047	0.0046	0.0402																	744	7.7344	2.7698	1.2593	0.2854	0.9763	0.7421	1.0134	0.7767	0.3173	0.269	0.4903	1.4937	0.2895
	0.0053	0.0001	0.1111																	745	12.0593	0.2987	0.5894	1.0548	0.4676	0.2896	1.0134	0.4442	0.6751	0.3809	0.6709	0.4224	0.2444
	0.0059	0.0023	0.0104																	746	1.2333	2.5021	0.1907	0.9812	2.0513	0.4606	1.3297	0.946	1.0907	0.6721	0.3348	0.4615	0.5464
	0.0037	0.0005	0.2296																	747	21.4753	1.3399	1.1308	0.8602	1.5369	0.7287	0.7242	0.6971	1.1935	0.733	0.3226	0.6366	1.2821
	0.0064	0.0009	0.0102																	748	0.9234	1.869	1.8647	1.4289	0.9273	0.4601	0.6991	0.6723	0.2009	0.4551	1.57	0.4051	1.5365
	0.0056	0.0091	0.6094																	749	40.1074	5.2925	0.3192	0.9582	1.2271	0.2721	0.5181	0.2937	1.3961	0.3113	0.2321	0.2582	0.2959
	0.0217	0.0018	0.0357																	750	5.088	0.4121	1.5402	1.1827	1.5894	1.0487	1.738	1.9228	1.7303	0.2031	2.0792	0.9156	0.7038
	0.0016	0	0																	751	0	0	0	0	0	0	0	0	0	0	0	0	0
	0.0126	0.0019	0.019																	752	3.1327	0.4868	0.6939	0.7644	0.8036	0.3536	0.7761	1.2505	0.3913	1.1847	0.6238	1.1693	1.1226
	0.0079	0.005	0.3373																	753	27.2543	1.9987	1.1671	0.2477	0.5564	0.3367	0.4169	1.1564	0.2281	0.8585	0.8705	1.1516	0.3654
	0.0055	0.0109	0.0209																	754	2.946	4.7712	0.4986	0.8763	1.0844	1.0238	2.0008	0.7905	0.2586	0.376	1.3197	0.9079	0.5409
	0.0045	0.0017	0.1754																	755	18.7233	1.4679	0.6764	0.6886	1.0768	0.1941	1.0125	0.5937	0.4837	1.3892	1.6221	0.2306	0.6916
	0.0128	0.0001	0.0162																	756	1.9564	1.6155	0.5427	1.198	0.2352	0.9005	1.0797	1.7573	1.8945	0.226	1.0821	0.7044	0.2063
	0.0072	0.0008	0.4679																	757	30.0737	0.697	0.7379	2.5875	0.4475	1.516	1.4535	0.3529	2.3051	0.2996	1.2336	1.0296	1.2823
	0.0048	0.0011	0.2819																	758	24.0563	2.0643	1.1026	0.3084	0.9122	0.8771	1.4565	0.3933	0.5212	1.0669	0.5186	0.4228	1.3696
	0.0136	0	0.1185																	759	14.0304	1.202	1.5773	2.284	0.4776	1.4149	1.6181	0.3142	0.6516	0.3669	0.387	1.4629	0.5085
	0.0044	0.0001	0																	760	0	0	0	0	0	0	0	0	0	0	0	0	0
	0.0114	0.0052	0.1914																	761	18.7853	2.361	1.0973	0.5177	1.9755	1.982	1.0397	0.7468	0.3817	0.3377	0.2085	0.3479	0.3118
	0.0203	0.0115	0																	762	0	0	0	0	0	0	0	0	0	0	0	0	0
	0	0	0																	763	0	0	0	0	0	0	0	0	0	0	0	0	0
	0.0051	0.0001	0.0677																	764	10.9186	0.2016	0.4249	0.9453	0.2864	1.1767	0.2068	1.3151	0.7823	0.2963	0.2267	1.7383	0.5799
	0.0016	0.0082	0.0215																	765	2.3478	5.1793	0.3723	0.826	0.2269	0.2531	0.8287	0.276	1.0097	1.1325	0.2847	0.2357	2.4402
	0.0074	0.0001	0.0515																	766	9.0807	1.4399	0.2083	0.5157	0.4973	0.9335	0.1999	1.6189	0.8543	0.7981	0.366	0.5023	0.3077
	0.0224	0.0216	0.1077																	767	8.6895	9.2887	0.4305	2.8168	0.8149	1.7128	1.0868	0.9162	1.5025	0.5407	1.9673	1.967	0.7674
	0.0195	0.0198	0.0851																	768	10.2488	4.7586	1.1602	0.3235	0.8909	0.3027	0.7996	0.182	0.3983	1.034	0.4451	1.3872	1.8413
	0	0.0001	NaN																	769	NaN	NaN	NaN	NaN	NaN	NaN	NaN	NaN	NaN	NaN	NaN	NaN	NaN
	0.016	0.0104	0.0401																	770	1.8752	6.4887	0.8797	2.5887	1.0836	1.234	0.7834	0.9619	0.6261	1.2032	1.0436	0.1981	0.4676
	0.0103	0.0024	0.034																	771	6.4691	1.2068	1.7688	1.1976	0.4167	0.2122	0.1548	0.5857	0.1341	0.4696	1.5405	2.1177	0.6553
	0.0107	0.0001	0.0528																	772	9.1293	1.4219	0.852	1.3894	0.423	0.3679	0.627	0.3653	1.1431	1.0404	1.3336	0.9905	0.4188
	0.0044	0	0.0329																	773	7.2264	0.917	1.0512	1.0117	0.3458	0.5542	0.2687	0.2624	0.5662	0.1845	0.8732	0.2434	0.3537
	0.0058	0.0001	0																	774	0	0	0	0	0	0	0	0	0	0	0	0	0
	0.0036	0.0008	0.3329																	775	26.065	0.8603	0.6085	0.5663	0.4883	0.7427	0.4238	0.6715	0.2958	0.5763	1.1546	0.3778	0.2726
	0.0071	0.0001	0.1322																	776	14.9563	0.4814	0.3693	0.9364	0.8311	1.2058	0.741	1.1076	0.2036	0.9796	1.0086	0.3189	2.6381
	0.0052	0.0061	0.0149																	777	2.6438	3.0763	0.6456	0.2107	0.4798	1.8083	1.47	0.731	0.1937	0.5724	0.2644	0.3561	1.2519
	0.005	0.0033	0.3249																	778	23.866	2.6325	2.1127	1.1746	0.4675	0.3865	0.5914	0.3039	0.9621	0.639	0.885	1.1136	0.2735
	0.0324	0.0839	0.1564																	779	2.8415	8.3075	1.1746	1.1143	1.1321	0.536	0.3747	1.0632	3.1184	1.6254	1.8956	0.2962	1.3483
	0.005	0.0108	0.0417																	780	6.2877	4.4305	0.7557	0.3181	1.2915	0.303	1.2053	0.4182	0.7016	0.2516	0.4073	0.6108	1.0689
	0	0.0041	0																	781	0	0	0	0	0	0	0	0	0	0	0	0	0
	0.004	0.0033	0.0719																	782	10.0025	2.2561	0.2641	0.9099	1.4415	0.2336	0.203	1.2696	0.6436	0.2953	0.3514	0.7256	0.5698
	0.0073	0.0296	0.042																	783	3.1415	6.6692	0.888	0.9591	1.5632	0.601	0.4053	0.5902	1.6807	0.3904	0.8319	0.5844	0.2989
	0.009	0.0129	0.0547																	784	7.3933	4.3884	1.4779	1.4417	0.1117	0.3089	0.2083	0.5005	0.7543	2.0938	1.0279	1.3682	0.6268
	0	0	0																	785	0	0	0	0	0	0	0	0	0	0	0	0	0
	0.0088	0.0035	0.0166																	786	2.1971	1.9406	0.2725	0.3204	0.1928	0.5815	0.8381	1.0716	2.1498	0.5925	0.3652	0.6866	1.2984
	0.0071	0.0088	0.0256																	787	2.0105	4.7755	1.4505	0.3329	0.6612	0.7072	0.3542	0.9848	0.7417	0.7064	0.5817	0.3759	0.3849
	0.015	0.0171	0.3723																	788	25.7133	4.9054	0.442	1.2122	0.5841	0.3574	0.1464	0.6351	0.9753	0.587	0.978	1.8074	1.9496
	0.0073	0.0002	0.0238																	789	4.089	0.3285	0.7769	0.3209	0.5146	1.2867	0.5862	0.3216	1.1734	0.1374	0.2944	0.2599	3.0181
	0.0032	0.0002	0.9178																	790	45.6942	1.442	0.8064	0.2858	1.3831	0.7628	1.2864	0.287	0.8248	0.2384	0.8625	0.2858	0.1931
	0.0047	0.0075	0																	791	0	0	0	0	0	0	0	0	0	0	0	0	0
	0.0032	0.0003	0.9069																	792	45.9128	1.6537	0.6876	0.2419	1.2599	0.6947	0.8333	0.353	0.6799	0.2397	1.0872	0.2224	0.257
	0.0033	0.0167	0.6972																	793	34.0818	7.6364	1.2014	0.3608	2.3499	0.4144	1.6422	0.1763	0.5345	0.2973	1.5539	0.1919	0.5101
	0.0139	0.0013	0.2902																	794	22.5677	1.0043	0.5649	0.9016	0.3183	1.5675	0.639	1.3251	0.3628	0.9499	0.2874	1.3038	0.2404
	0.018	0.0007	0.0629																	795	8.0222	0.5164	1.5441	0.8361	1.1572	1.2988	0.1781	0.6808	1.0495	1.5868	0.6804	0.5104	1.1288
	0.0006	0	0																	796	0	0	0	0	0	0	0	0	0	0	0	0	0
	0.0027	0.0029	0																	797	0	0	0	0	0	0	0	0	0	0	0	0	0
	0.0079	0.0624	0.5205																	798	31.7567	9.504	0.4791	0.1175	0.3707	0.5186	0.4569	0.2486	0.2875	0.2323	0.4047	0.384	0.6952
	0.007	0	0																	799	0	0	0	0	0	0	0	0	0	0	0	0	0
	0.0036	0.0172	0.0538																	800	7.1863	5.4728	0.3203	0.4557	0.3522	0.4732	1.383	0.7852	0.6049	0.791	0.4522	0.4335	0.2964
	0.0032	0.0462	0.0951																	801	6.7436	9.9544	1.1897	0.957	0.5947	0.2649	0.736	0.5767	0.7439	0.9609	0.3312	1.1443	1.4897
	0.0087	0.0048	0.1434																	802	13.2114	2.2322	0.5311	1.9147	0.5219	1.6344	0.6114	0.162	0.4701	1.9058	0.8911	0.459	2.8726
	0.0063	0.036	0.1569																	803	13.7484	7.3214	0.1545	0.2992	0.4824	0.4845	1.2847	1.119	0.6616	0.4972	1.4624	0.7902	1.076
	0.0014	0.0097	0.2276																	804	19.5895	4.2022	0.2394	0.552	0.705	0.2409	0.2506	0.2912	0.6404	0.3525	0.3678	0.1562	0.2336
	0.012	0.0018	0.2485																	805	20.4842	2.1518	0.373	0.218	1.8353	0.3987	0.446	1.2699	0.9465	0.6494	1.065	0.4802	1.731
	0	0	0																	806	0	0	0	0	0	0	0	0	0	0	0	0	0
	0.0054	0.011	0.3054																	807	22.3801	4.2137	0.4831	0.5461	0.2794	0.8542	1.1908	0.1211	0.2871	0.3642	0.727	0.33	0.5288
	0.0094	0.0079	0.0436																	808	6.2567	3.3623	0.3339	1.3176	0.3057	0.4198	0.7528	1.68	2.2042	0.6935	0.2827	1.198	0.6646
	0.0011	0.0015	0.013																	809	1.923	2.458	0.6864	0.9294	0.2394	0.39	0.4687	0.4117	0.3528	0.1655	0.1135	0.2241	0.5603
	0.0054	0.0002	0.0127																	810	2.681	0.5129	0.7389	0.3707	0.432	1.0084	0.5161	1.1351	0.5858	0.2499	0.9662	0.7538	0.5792
	0.0103	0.0012	0.0761																	811	8.4596	1.0416	0.4249	0.3246	1.4703	1.7795	0.2317	0.69	0.4083	0.3591	0.2525	0.7684	0.9304
	0.0104	0.031	0.0486																	812	1.8739	5.8791	0.5654	0.3583	0.5714	0.956	0.4425	1.3907	0.432	0.5197	0.788	0.1814	0.2911
	0.0154	0.0043	0.5137																	813	25.6141	2.7603	0.2836	1.1166	1.546	0.1822	0.297	0.166	0.1409	0.3963	0.7254	0.5499	0.2873
	0.0134	0.0003	0.1002																	814	9.8109	0.2001	0.8246	1.4659	1.2128	0.2752	0.242	0.2231	0.687	0.8637	1.848	0.5569	0.3122
	0.0204	0.0004	0.1808																	815	13.1691	0.6253	0.4864	0.3109	2.2436	0.3224	1.7452	0.4436	0.8231	2.4184	1.4112	0.8588	0.5706
	0.0158	0.0007	0.0658																	816	7.1935	0.8295	2.5722	0.6658	0.5428	1.8765	0.4296	0.2609	1.8296	0.2235	1.6813	0.3795	0.6835
	0.01	0.0016	0.2949																	817	18.1025	1.3607	0.4034	1.3523	0.9936	0.2367	1.2056	0.2667	0.4865	0.3611	1.5829	0.3516	0.9227
	0.0147	0.0022	0.0289																	818	1.4818	2.3656	0.7738	1.4065	0.2641	2.5486	0.8575	0.5467	0.309	1.1569	0.4053	2.088	0.6568
	0.0057	0.0003	0.4373																	819	16.6062	0.1748	0.8108	0.7759	0.5105	0.1751	0.1852	0.2257	0.061	0.7982	0.1826	0.0897	0.0685
	0.0038	0.0001	0.7838																	820	32.7987	0.4482	0.2047	0.3671	0.2614	0.5889	0.6313	0.6891	1.7148	0.4103	1.074	1.1037	0.315
	0.0149	0.0008	0.4078																	821	22.9122	1.5121	0.6374	2.2611	0.3014	0.471	1.575	0.4651	1.7265	0.498	0.3128	0.2941	1.2608
	0.0055	0.0011	0.0084																	822	0.5582	0.9414	0.888	0.1768	0.7209	0.6126	0.3476	0.892	0.3481	0.3023	0.3287	0.2881	1.1279
	0.0074	0.0042	0.3093																	823	18.2238	2.0159	0.2952	0.1791	0.727	1.8817	0.575	0.4546	0.573	0.8213	0.8002	0.2818	1.3391
	0	0.0087	0																	824	0	0	0	0	0	0	0	0	0	0	0	0	0
	0	0.016	0.0246																	825	2.2899	3.4899	0.4553	0.2759	0.9723	0.495	0.1754	0.6378	0.3357	0.7018	0.1636	0.9975	1.5603
	0.0085	0.0025	0.2302																	826	15.3938	1.672	0.2006	1.288	0.225	0.1895	0.5665	0.2841	0.2446	0.4365	0.2997	2.9105	1.1959
	0.0075	0.0015	0																	827	0	0	0	0	0	0	0	0	0	0	0	0	0
	0.0162	0.0001	0.4198																	828	22.9561	0.7551	1.3539	0.5984	0.2362	0.2002	0.9179	0.2966	0.6266	0.7797	0.6548	0.4372	0.4116
	0.0088	0.0122	0.0311																	829	2.8358	3.8112	0.6941	1.0683	1.0373	1.3952	0.2284	0.5346	0.4323	0.7636	0.3105	1.0737	1.2949
	0.0117	0.0005	0.0214																	830	1.5513	0.3506	0.6552	0.7681	1.1989	1.1942	0.9884	0.7915	1.2108	0.5495	0.3404	1.4696	2.6863
	0.0077	0.0002	0.2009																	831	15.0552	0.2298	0.9754	0.2924	0.5889	0.9632	0.933	0.7337	0.3772	1.4824	0.4666	0.7086	1.2545
	0.0047	0.0003	0.0071																	832	0.5315	0.6049	0.3482	1.2401	0.8731	0.3443	1.1058	0.2129	0.1801	0.5252	1.6058	0.3512	0.531
	0.0086	0.0007	0.4879																	833	25.4946	1.1311	0.8678	1.5003	0.3703	0.6928	0.488	1.1421	0.7138	2.1529	1.013	0.5803	0.6091
	0.0047	0.0008	0.4159																	834	20.6404	1.475	0.3877	0.2758	0.3252	1.7127	0.7093	0.624	1.0874	1.8832	0.6705	0.2376	0.437
	0.0104	0.0001	0.2872																	835	17.5569	0.2368	0.329	0.5428	0.2651	0.189	0.3227	0.7633	0.5904	0.5193	0.8706	1.4051	1.4667
	0.0097	0.0016	0.065																	836	6.5308	1.0702	0.3294	0.2892	0.7143	0.2472	0.3794	0.3514	1.8164	1.8155	0.5459	0.8066	1.4524
	0.0066	0.0052	0.0794																	837	8.789	1.7042	0.3287	0.3483	1.4037	0.2466	0.1727	0.2162	0.3049	0.1752	0.8247	0.7733	0.5594
	0.009	0.0059	0.5281																	838	25.8434	3.0754	1.4602	0.3692	0.7891	1.2417	0.5124	0.1774	0.8382	0.9374	0.5181	0.3662	2.0244
	0.007	0.0014	0.6845																	839	26.7915	2.2819	0.6515	0.2794	0.255	0.2564	0.9416	0.8656	0.6586	0.6956	0.7407	0.742	1.114
	0.0085	0.0006	0.0173																	840	2.7825	0.6758	0.4149	0.5115	0.5944	1.4665	0.7141	0.3786	0.7233	0.177	1.3357	0.7677	0.3324
	0.0077	0.0002	0.0144																	841	0.7084	1.3962	0.7095	0.8546	0.8586	1.7662	1.1728	1.2776	1.1928	0.4507	0.4569	0.3816	1.1693
	0	0	0.0317																	842	4.3788	0.2066	0.4355	0.5235	0.3081	0.1425	0.3546	0.229	0.1949	0.1407	0.1454	0.1042	0.1603
	0.0072	0.0002	0.8352																	843	21.2082	0.5946	1.007	0.3588	0.7808	0.2563	0.5899	0.4095	0.7371	0.189	0.7464	0.5065	0.4279
	0.0197	0.0012	0.3059																	844	20.8176	0.4359	1.2773	2.4831	0.1679	0.5554	0.4076	0.2757	0.5292	1.6318	0.3393	0.355	0.2679
	0.0063	0.0005	0.0198																	845	3.7272	1.5596	1.3872	0.3575	0.2752	0.2416	0.2939	1.361	0.6674	0.5736	0.2731	0.4183	0.8767
	0.0202	0.0046	0.3776																	846	23.5019	0.4554	0.5907	1.9062	0.2925	0.3572	0.2315	1.0309	0.4706	0.2349	1.457	0.313	1.1008
	0.021	0.0018	0.0263																	847	3.178	0.2291	0.5785	1.9325	1.4654	1.4478	0.6359	0.3886	0.6759	0.5024	0.5247	0.2217	0.8481
	0	0	0																	848	0	0	0	0	0	0	0	0	0	0	0	0	0
	0.0121	0.0033	0.1696																	849	13.2271	2.1365	1.4298	0.2434	0.3546	1.8528	0.2418	1.253	0.6622	0.3706	0.962	1.4635	1.4053
	0.006	0.002	0.03																	850	5.2893	1.278	0.5936	1.6025	1.3205	0.314	0.5468	0.2533	0.5873	0.5731	0.5923	0.7344	0.689
	0.0123	0.0029	0.0261																	851	4.518	0.336	0.1991	0.2957	0.2219	0.8477	0.375	0.459	1.2179	1.175	0.4868	0.4775	0.2931
	0.0112	0.0008	0.566																	852	28.1946	0.273	1.5014	0.3511	0.7725	0.6048	0.2531	0.5421	1.3187	1.5795	0.2404	1.5295	0.5047
	0.0096	0.0007	0.8185																	853	44.7639	0.6131	0.277	0.9033	0.4208	0.9385	0.7141	0.2236	1.0086	0.4928	0.3711	0.3961	0.2951
	0.0128	0.0043	0.6501																	854	28.5985	3.1092	1.3805	0.4273	0.2847	1.5878	0.6203	1.4299	1.4435	0.4742	0.937	1.9253	0.5875
	0	0	0																	855	0	0	0	0	0	0	0	0	0	0	0	0	0
	0	0	0																	856	0	0	0	0	0	0	0	0	0	0	0	0	0
	0	0	0																	857	0	0	0	0	0	0	0	0	0	0	0	0	0
	0.0065	0.0002	0.1741																	858	15.1825	0.1527	0.2864	0.5708	1.8705	0.6143	0.2535	0.2869	0.7834	0.3206	0.7997	0.7176	2.2707
	0.0075	0.0031	0.0464																	859	6.7931	1.2634	1.1362	0.2225	0.6088	0.4172	1.2762	0.2713	0.3415	1.1455	0.263	0.8741	0.2502
	0.0253	0.0018	0.0338																	860	2.5717	0.3079	1.2597	0.7563	0.5387	0.8187	0.3739	0.2587	0.3177	1.0429	1.6497	0.2971	1.6941
	0.0068	0.0005	0.226																	861	17.2885	0.2162	0.356	0.3257	1.6667	0.3116	0.7608	1.4396	1.7656	0.5946	0.7013	0.5868	0.6712
	0.006	0.0006	0.5854																	862	31.7979	0.4948	1.0929	0.3756	0.3125	0.1787	0.4761	2.1181	0.1119	0.8874	0.642	0.5703	1.6356
	0.0094	0.0037	0																	863	0	0	0	0	0	0	0	0	0	0	0	0	0
	0.0164	0.0033	0.0281																	864	3.7643	0.4219	0.2698	0.3331	0.1792	1.3864	1.0755	0.1687	0.6343	0.3747	0.6723	0.5848	0.4535
	0.0138	0.0001	0.2839																	865	19.2623	1.4776	0.4037	1.2186	1.9409	0.3662	0.6841	0.6975	0.3493	0.6308	0.1853	0.2476	0.2415
	0.003	0.002	0.129																	866	12.9881	1.2005	0.4466	0.3082	0.3742	0.5583	0.2523	0.2412	0.1412	0.1767	0.7808	0.379	1.8849
	0.0057	0.0021	0.6863																	867	8.3698	1.2251	0.5478	0.3114	0.6481	1.406	0.2196	0.3276	0.3325	0.2961	1.7409	0.2586	0.5608
	0.0058	0.0024	0.8258																	868	42.7526	1.256	0.2106	0.4518	0.3417	0.4651	0.8994	0.1414	0.7325	0.9655	0.0912	1.0381	0.5813
	0.0072	0.0008	0.0543																	869	7.4701	1.0959	0.4282	2.1495	0.8604	1.4298	0.2724	0.7361	0.3822	0.3889	0.7923	0.6859	1.3441
	0.0105	0.0033	0.0143																	870	1.5111	1.2725	0.4123	0.5677	0.2301	1.3953	0.8323	0.3032	0.5936	0.5979	1.9454	0.8291	0.6775
	0.002	0.0004	0.0115																	871	2.7655	0.7344	0.4936	0.6695	0.4683	0.6862	0.3456	0.7298	0.6905	0.6874	0.6629	0.2813	1.6588
	0.011	0.0006	0.0442																	872	5.9481	0.258	0.686	1.2603	0.9421	1.0224	1.3372	1.0903	0.3207	1.7812	0.4561	0.2861	0.4189
	0.0151	0.0103	0.0557																	873	5.0448	4.7359	1.259	0.146	0.5011	0.6458	0.637	0.9998	1.6037	0.3556	1.6576	0.2381	0.9849
	0.0131	0.0029	0.2596																	874	18.3361	3.2994	0.4308	0.4829	0.6761	1.0186	0.2962	0.6805	1.5414	0.8278	1.1882	0.336	0.5036
	0.0322	0.0564	0.1389																	875	4.503	10.9004	1.8911	0.2614	0.8182	2.2114	1.7725	0.9197	0.8	1.2999	1.802	0.246	0.2903
	0	0	0																	876	0	0	0	0	0	0	0	0	0	0	0	0	0
	0.0048	0.005	0.0513																	877	7.1464	2.6874	0.4025	1.08	0.6579	0.8952	0.7974	1.035	1.4129	0.8608	0.2207	0.4486	0.2479
	0.0114	0.0004	0.3886																	878	23.0416	0.2593	0.7617	1.1072	1.2092	1.3632	0.5673	0.5126	1.7889	1.4443	0.772	1.1813	0.2346
	0.0061	0.0002	0.8514																	879	44.7263	0.2557	1.3539	1.7005	0.8517	0.9975	0.2796	0.1006	0.2874	0.2043	0.4795	0.1793	0.7234
	0.0164	0.0005	0.2636																	880	18.7386	0.4581	0.8508	0.4242	1.3587	0.847	1.0468	0.5157	1.1005	0.4434	1.633	0.9508	1.0169
	0.0071	0.0006	0.01																	881	1.3853	1.2474	0.3373	0.7047	0.5159	0.4913	1.0599	0.7122	0.499	1.3085	0.7729	1.7751	0.2403
	0.0048	0.0001	0.0246																	882	4.7184	0.2641	1.1974	0.4465	0.2495	1.2749	0.5344	0.4774	0.2415	0.3663	0.4481	0.528	1.1875
	0.0129	0.0008	0.1058																	883	11.0613	1.0265	0.313	0.8671	0.3039	1.6576	0.2834	0.9781	0.6249	0.7809	1.8566	1.1784	1.0487
	0.0063	0.006	0.245																	884	18.0591	2.7087	0.6604	0.3757	0.6659	0.2906	0.8321	0.3183	0.5318	0.8143	0.5764	1.4517	1.1227
	0.0102	0.009	0.1008																	885	10.5132	3.1431	1.4955	1.2231	0.4565	0.3716	0.2839	0.9214	1.2025	0.5394	0.5066	0.9272	0.8684
	0.0061	0.0004	0.9366																	886	45.835	0.724	1.1125	1.0938	0.4938	0.4522	0.7787	0.3897	0.3366	0.4908	1.0298	0.7059	2.3779
	0.0113	0.0044	0.0226																	887	2.1106	3.0043	1.0142	2.0619	1.0872	0.3164	0.9853	0.7192	0.3213	0.8566	1.192	1.3893	0.6132
	0.005	0.0002	0.0154																	888	3.2784	0.6202	1.3934	0.943	0.4244	1.2471	1.3683	0.2785	0.1518	0.6589	0.2032	0.5974	1.1565
	0.0077	0.0046	0.1518																	889	13.8971	2.5583	0.2507	0.4658	0.3028	1.4139	0.2883	0.6011	0.856	0.2792	1.2957	0.2921	1.58
	0	0	0																	890	0	0	0	0	0	0	0	0	0	0	0	0	0
	0	0	0.0382																	891	6.519	0.9426	0.3079	0.1626	0.2569	0.2499	0.5009	0.4405	0.591	1.4147	1.055	0.6345	1.0277
	0.0052	0.0008	0.3756																	892	23.2363	0.2224	0.2841	0.6238	0.3777	0.3936	0.5757	0.5979	0.2679	0.7451	0.6595	0.1761	0.2872
	0	0	0																	893	0	0	0	0	0	0	0	0	0	0	0	0	0
	0.0101	0.0015	0																	894	0	0	0	0	0	0	0	0	0	0	0	0	0
	0.0093	0.001	0																	895	0	0	0	0	0	0	0	0	0	0	0	0	0
	0.0161	0.0023	0.1091																	896	11.1093	1.9442	1.7849	1.0112	1.4034	0.6765	1.0257	0.1879	0.968	0.2675	0.4087	2.0102	0.3462
	0.0089	0.0092	0.2737																	897	19.565	3.8132	1.712	0.8571	0.4632	0.4073	1.3229	0.2111	0.4989	0.2764	1.8172	0.8792	0.571
	0.0041	0.0034	0.0131																	898	1.6021	2.6922	0.6909	0.5678	0.6212	0.7121	0.2564	0.3558	0.0884	0.9162	0.9823	1.2708	0.2791
	0.0101	0.0009	0.3787																	899	23.1564	0.4181	1.0199	1.3149	0.7756	1.1324	1.2865	0.1598	1.7761	1.2984	0.6518	0.4912	0.3152
	0.0097	0.0001	0.3139																	900	20.2845	1.2253	0.7928	0.2424	1.3171	1.3074	1.0984	0.4384	0.2641	1.6919	0.6121	0.3865	1.4657
	0.0143	0.0011	0.1305																	901	12.2107	0.8915	0.432	0.3637	2.0391	0.1719	0.7208	1.2716	0.2438	0.3608	0.7358	1.1379	0.5269
	0.0046	0.0042	0.0144																	902	1.8517	2.8475	0.346	0.457	0.2517	0.4711	0.4308	0.8246	1.3809	0.3103	0.8164	1.4861	0.2953
	0.0156	0.0014	0.2409																	903	17.9693	0.7879	0.3254	1.4247	0.7039	1.2553	0.3719	0.9003	0.4268	0.2609	0.7856	0.9527	0.321
	0.0057	0.0001	0.1164																	904	10.3818	0.9491	0.9464	0.3635	0.2541	0.3955	0.571	1.294	0.1963	0.4952	0.6253	0.713	0.4495
	0.0127	0.0088	0.113																	905	10.6149	4.4776	1.2722	1.6868	0.4832	0.2817	0.1459	0.3924	0.8195	1.1229	0.5766	0.2706	0.194
	0.0086	0.0001	0.0353																	906	5.3193	0.4815	1.2823	0.2557	0.3032	0.239	1.9546	0.2134	0.5392	0.9988	1.0957	0.2287	1.7931
	0.0135	0.0045	0.2282																	907	16.1426	2.1917	0.3775	1.1142	0.4061	1.3498	0.5111	1.2741	0.2601	0.3025	2.8229	0.9479	0.3478
	0.0096	0.0011	0.6654																	908	27.958	1.4856	0.4244	0.1529	0.7923	0.1988	0.8626	0.3334	1.8637	0.3102	0.1749	0.932	0.1946
	0.0057	0.0072	0.0219																	909	0.9507	3.0176	0.3541	1.8073	0.5825	0.2019	0.2873	0.8716	1.2138	0.2861	0.3476	0.4665	2.9184
	0.0043	0.0003	0.0047																	910	0.4446	0.3967	0.216	0.5109	1.0378	0.5721	0.3934	2.1402	0.2651	0.6584	0.3614	0.2952	0.3348
	0.0035	0.0102	0.1267																	911	16.0964	4.5794	0.6881	0.2275	0.6236	0.3875	1.1336	0.4013	0.3829	0.259	0.2445	0.306	0.6007
	0	0	0																	912	0	0	0	0	0	0	0	0	0	0	0	0	0
	0.0046	0.0001	0.13																	913	16.3586	0.273	0.3008	0.4163	0.4394	0.6145	0.3318	1.9256	1.4406	0.5768	0.248	1.039	0.3465
	0.0035	0.0022	0.7922																	914	23.6956	3.8251	2.0149	0.8603	1.672	0.3191	2.1333	1.3737	0.8393	0.3253	1.2422	0.7387	1.0841
	0.002	0.0001	0.8445																	915	51.6235	1.0873	0.1657	0.2162	0.2546	0.3027	0.283	0.2121	0.8723	0.2223	0.0829	0.7536	0.4446
	0.0098	0.0207	0.0922																	916	10.5609	8.3618	0.225	1.1771	1.4956	2.6385	0.2163	0.3843	0.7374	1.8681	0.2447	1.1587	0.594
	0.0033	0.0053	0.0289																	917	6.414	3.6269	0.7139	0.334	0.2597	0.7247	0.3059	0.6081	0.3423	0.2717	2.1542	1.5592	0.5032
	0.0104	0.0005	0.0112																	918	1.2083	0.2798	0.7225	0.8084	0.3633	0.2484	1.3944	0.811	0.7432	1.2777	0.9154	1.3173	0.2993
	0.0052	0.0001	0.0301																	919	7.1813	1.0696	0.6497	1.1589	0.13	0.2264	1.6228	0.865	0.1953	0.646	0.6736	0.4701	0.6342
	0.0039	0.0001	0.0201																	920	5.7187	0.7926	0.3493	0.1657	0.9509	0.5087	0.596	0.5331	0.341	0.298	0.4681	1.0422	0.7023
	0.0027	0.0015	0.351																	921	29.6165	2.2584	0.8931	0.9836	0.3712	0.3277	0.4817	0.3058	0.812	0.737	1.1882	0.5485	1.4838
	0.0087	0.001	0.1473																	922	17.414	2.0644	1.444	2.8338	1.4839	1.1125	1.2858	0.2611	1.923	0.8256	0.6323	1.0614	0.6187
	0.0043	0.0011	0.0369																	923	8.1202	1.1872	0.6115	0.371	1.2084	0.8792	0.7773	1.1017	0.317	0.4978	1.2196	0.2808	1.2709
	0.004	0.0902	0.3808																	924	25.4075	17.9702	2.0296	1.6836	0.9952	1.9104	0.2869	0.3536	2.0078	0.342	0.6474	0.2955	0.8994
	0.0052	0.1152	0.3414																	925	21.3856	19.2559	0.7534	0.9925	0.5928	2.9648	0.4164	1.0436	1.0793	0.3352	0.918	1.858	0.8585
	0.0029	0.0002	0.1998																	926	21.0176	0.2281	0.3137	0.2159	0.2782	0.146	0.4313	1.2013	0.1452	0.4232	0.6332	0.1852	1.6305
	0.0065	0.0035	0.0539																	927	9.0831	3.708	0.2616	0.5525	0.4414	0.8922	0.6423	0.5315	1.278	0.3949	1.4564	0.3131	0.4709
	0.0048	0.0021	0.1257																	928	15.3175	1.8787	0.5825	1.2711	1.0129	0.5288	0.4649	1.5527	0.8379	0.3906	1.1789	0.4642	0.7516
	0.0044	0.0001	0.1826																	929	20.2015	0.814	0.7951	1.291	0.2955	0.237	0.38	0.7664	0.6488	1.1757	1.0559	1.4858	0.2611
	0.0043	0.0032	0																	930	0	0	0	0	0	0	0	0	0	0	0	0	0
	0.0022	0.0128	0.6658																	931	45.7805	7.4681	0.239	0.4685	0.9066	0.335	0.7916	0.2223	0.92	0.3931	0.2338	1.7434	1.2384
	0	0.0111	0																	932	0	0	0	0	0	0	0	0	0	0	0	0	0
	0.0062	0.0001	0.099																	933	14.5792	0.2235	1.4274	0.3696	1.0109	0.6235	0.2779	0.926	0.2063	0.2277	1.1912	1.0868	0.1488
	0	0.0157	0																	934	0	0	0	0	0	0	0	0	0	0	0	0	0
	0.0053	0.0013	0.3288																	935	28.1198	1.5828	1.1194	0.4279	1.2004	0.9293	0.277	0.8033	0.861	0.6478	0.967	0.299	1.0417
	0.0029	0.0062	0.0119																	936	1.7364	3.7181	0.488	0.8539	0.9078	0.4571	0.3414	1.7688	0.3251	0.3469	0.3732	0.3691	1.1554
	0.0018	0.007	0.2648																	937	25.042	4.1385	1.3562	0.4982	0.7936	1.5242	0.3042	0.7594	0.2897	0.4309	0.3438	0.555	0.3254
	0.0075	0.0004	0.0827																	938	12.231	0.4126	0.2302	0.2617	0.9046	1.0893	0.2685	1.2152	1.0274	0.7394	0.7702	0.5926	0.4466
	0.003	0.0019	0.6762																	939	40.8677	2.3586	0.7774	0.4446	0.3012	1.1353	0.2162	1.2709	0.1749	0.2414	0.3644	0.763	0.2029
	0.0064	0.0121	0.1279																	940	15.2849	5.7773	1.0823	0.4423	1.7153	0.3878	0.2825	0.2341	1.9958	0.4476	0.2772	0.2464	1.9409
	0.0028	0.0019	0.0645																	941	11.3202	1.8197	0.3164	1.2551	0.3823	0.3091	0.5351	0.2628	0.2204	0.6076	0.7197	1.0337	0.3282
	0.0054	0.0473	0.1015																	942	8.9105	11.4277	0.3267	2.6037	0.9973	0.3742	1.1953	1.1652	1.2654	0.5648	0.9229	1.4148	1.2455
	0.0104	0.0041	0.0505																	943	8.286	2.1749	1.436	1.6071	0.4997	1.2659	1.9466	0.4194	0.7982	0.5757	1.5229	0.5264	1.3138
	0.0146	0.0002	0.0182																	944	1.7676	0.4996	0.7141	1.0266	2.5393	1.1285	0.371	1.4048	0.445	0.2586	0.2418	0.5167	1.3473
	0.0106	0.0034	0.0222																	945	4.461	1.9172	0.3969	0.267	2.7013	0.3282	1.3299	1.0701	1.2063	0.5146	1.4099	0.6642	0.5204
	0.0053	0.0001	0.006																	946	0.3121	0.8123	0.825	0.4398	0.6173	1.3542	0.3378	0.4029	1.2753	1.2885	0.969	0.2736	0.7447
	0.0039	0.0008	0.1034																	947	13.889	0.8108	0.4341	0.543	0.375	1.5361	0.2553	0.67	0.9389	0.7313	0.9736	0.9355	0.6561
	0.0072	0.0081	0.0451																	948	7.702	4.2719	0.3596	0.7147	1.0508	0.3772	2.0488	0.4681	1.9804	1.6295	0.4002	1.2866	0.4105
	0.0046	0.0003	0.0647																	949	10.641	1.1625	1.4429	0.3293	0.3943	0.5677	0.1618	1.2774	0.2986	0.5296	1.53	1.0638	0.5243
	0.0087	0	0.0134																	950	1.2473	0.188	0.4006	0.9299	1.1824	0.5674	0.6861	1.1471	0.5808	1.6233	0.9067	1.2205	2.838
	0.0104	0.0004	0.0735																	951	12.0308	0.8332	1.4461	0.3746	1.0304	0.6028	0.5391	0.4995	0.3004	1.0469	0.34	0.3149	0.9355
	0.0023	0.0007	0																	952	0	0	0	0	0	0	0	0	0	0	0	0	0
	0.0075	0.0014	0.1185																	953	15.3801	1.7283	0.856	0.6559	0.4518	0.9069	1.1772	0.7594	0.2738	1.1698	2.5016	1.0727	0.6583
	0.001	0.002	0																	954	0	0	0	0	0	0	0	0	0	0	0	0	0
	0.0038	0.0033	0.0084																	955	1.1643	2.6997	0.3026	0.3336	0.9009	0.5228	1.9094	0.2597	0.2578	1.1615	0.4201	0.9305	0.8773
	0.0044	0.0002	0.0422																	956	8.9178	0.6089	0.2964	0.6511	0.6437	1.0751	1.6091	0.2406	0.3248	1.269	0.52	1.4569	1.0928
	0.0074	0.0313	0.0649																	957	5.8016	9.3113	0.7369	0.3601	0.6572	0.1636	0.4783	0.8477	0.1832	1.4223	0.4229	0.5832	0.7867
	0.0076	0	0.0075																	958	0.5136	0.1783	0.2641	0.2673	0.7692	0.3558	2.5007	1.1626	0.7416	1.279	0.4707	0.3925	1.3364
	0.005	0.0293	0.0622																	959	7.8536	7.8008	0.2533	0.2788	0.3971	2.4488	0.6834	0.4746	0.2129	0.3347	0.5284	0.4371	0.409
	0.0051	0.0041	0.0178																	960	4.3428	2.8342	0.3836	0.7085	0.4305	1.2202	0.4468	0.2033	0.3905	0.2865	0.5692	0.7826	1.4108
	0.0119	0.0474	0.2852																	961	23.625	10.377	0.3492	0.3199	0.784	0.3512	1.8354	0.6599	2.0698	1.0153	0.8	1.2351	0.3451
	0.0027	0.0025	0.0013																	962	0.1761	0.5234	0.1177	0.2151	0.1012	0.2292	0.0895	0.0373	0.1241	0.0096	0.2214	0.2031	0.157
	0.0036	0.002	0.5063																	963	37.672	1.7116	0.1861	0.2639	0.4863	0.3592	1.13	0.1849	1.1492	0.2149	0.5875	0.4921	0.6162
	0	0	0																	964	0	0	0	0	0	0	0	0	0	0	0	0	0
	0.0033	0.0198	0.0917																	965	12.1958	6.7874	0.9204	0.9683	0.4281	0.264	0.9923	0.5971	0.3408	0.6457	0.6989	0.5653	2.2828
	0.005	0.0157	0																	966	0	0	0	0	0	0	0	0	0	0	0	0	0
	0.0094	0.0008	0.5285																	967	16.1255	1.7816	0.5983	0.7262	0.2517	1.9878	0.9988	0.4996	0.7411	1.4281	0.5709	0.2556	0.2842
	0.0095	0.0111	0.2456																	968	21.3787	4.7729	1.6394	1.5945	1.6281	1.1782	1.7403	0.4093	1.1273	0.6332	0.352	1.9529	1.2834
	0.0043	0.008	0.0276																	969	5.658	4.0048	1.5756	0.3203	0.3979	0.7206	0.1753	0.2828	0.2453	0.4544	1.1696	0.4364	0.3555
	0.0035	0.0009	0.1097																	970	14.2864	1.287	1.1553	1.1069	0.4564	0.3874	0.3817	0.2771	0.2664	0.3673	0.227	0.5504	0.4

## Sheet: Figure 7
Figure 7. V4 spikes encode change in stimulus orientation immediately prior to response selection
	Figure 7a. Bottom, Contributions of predictor variables to spike counts of single neurons																Figure 7b. Population averaged predictor importance (n = 521/970)						Figure 7c. Observed normalized mean V4 spike rates of Δori responsive neurons												Figure 7e-f: dDecoding accuracy as a function of number of neurons
		Predictor Importance																						Sample: Normalized spike rate						Test 1: Normalized spike rate						Ori-change model			Saccade Model			Saccade Model with sample-matched trial types
	Unit#	Sample Ori	Reward-1	Reward-2	Reward-3	Reward-4	Reward-5	Reward-6	Reward-7	Reward-8	Reward-9	Reward-10	Pupil area	Orientation change			Predictor Importance	Mean Predictor Importance						Type 1		Type 2				Type 1		Type 2			Session#	No. of Unit	Decoding accuracy		No. of Unit	Decoding accuracy		No. of Unit	Decoding accuracy
	1	2.5937	11.2928	1.2388	0.9377	1.656	0.6449	0.2372	1.5107	0.3312	0.8029	1.4977	1.1552	1.4052			Sample Ori	8.2127					Choice	Mean	95% CI	Mean	95% CI		Choice	Mean	95% CI	Mean	95% CI		1	5	52.715		10	48.7575		4	31.8798
	2	0.3227	15.0593	1.9796	0.5635	1.1921	1.0129	0.9116	0.7021	0.2186	0.3243	0.5336	0.678	2.5788			Pupil area	3.8914					Hit	0.9293	0.0302	0.9116	0.0368		Hit	1.1344	0.1382	0.8884	0.1484		2	5	47.0282		8	42.1226		20	43.3013
	3	2.1313	9.9053	2.6153	0.1861	1.0822	0.8459	0.4132	0.6574	0.2107	0.7196	1.8748	0.4093	2.2591			Reward-1	0.8043					Miss	0.8896	0.0472	0.8959	0.0428		Miss	1.0848	0.1612	0.8332	0.1576		3	7	72.0941		3	49.6407		9	38.6114
	4	0.3675	12.1356	0.2776	0.8414	1.0934	0.4166	0.2105	1.2169	1.3136	1.0491	0.4704	0.7385	1.0554			Reward-2	0.7973					CR	0.928	0.0284	0.9121	0.0379		CR	0.9181	0.0568	0.9283	0.0612		4	5	45.1923		14	44.6008		12	34.3458
	5	1.5371	12.2001	0.9977	0.2719	0.6302	3.3359	0.2689	1.2026	0.4269	0.3188	1.1959	0.8151	0.4354			Reward-3	0.8279					FA	0.9036	0.044	0.8864	0.0512		FA	0.9136	0.118	0.9185	0.0768		5	8	63.3239		17	51.2505		20	36.3951
	6	0.3782	14.3493	1.0144	0.4973	0.7465	0.4521	0.6443	0.5723	1.5335	0.4857	0.2328	0.3758	0.467			Reward-4	0.8308																	6	21	71.3636		19	61.6811		10	41.1517
	7	2.7877	8.6587	0.2316	0.6163	0.3758	0.3856	0.4356	0.8738	1.091	0.2851	0.5191	0.3805	0.8392			Reward-5	0.7483																	7	7	60.0285		10	45.0308		13	38.2724
	8	0.3656	6.4693	0.3211	0.4311	0.6836	1.7268	1.1319	0.3177	0.6364	0.3607	1.0547	1.6046	2.9118			Reward-6	0.772																	8	8	91.0995		5	44.506		9	33.7156
	9	7.1578	4.6128	0.1953	0.3847	1.0728	1.9372	0.3308	0.3226	1.1159	2.2895	1.2122	0.3749	0.2031			Reward-7	0.7951																	9	5	59.5311		4	40.6086		5	38.1836
	10	0.4271	10.3843	1.5433	0.813	0.2513	0.3057	0.4212	1.1931	1.1255	1.157	0.8637	1.3196	0.884			Reward-8	0.8114																	10	8	47.142		12	51.7213		9	34.682
	11	11.2326	7.6177	1.7273	0.4338	2.2508	1.6845	0.2202	0.4232	0.987	0.6494	1.5962	0.9608	1.9347			Reward-9	0.7567																	11	11	87.2691		17	51.6764		4	27.6405
	12	2.8521	6.7127	0.2732	0.6889	0.1998	1.3943	0.6388	0.6035	0.4798	0.4073	2.215	1.1054	0.2689			Reward-10	0.8097																	12	9	87.9896		14	57.1773		4	33.397
	13	18.427	5.3951	0.5792	1.1435	0.3928	1.8577	0.5089	0.3133	0.5286	0.3721	0.4984	0.9246	12.8671			Ori-Change	3.4653																	13	17	75.8306		16	43.737		4	31.217
	14	0.3767	4.7694	0.4776	0.4051	0.8779	0.4544	0.7908	0.7517	0.4467	1.0649	0.8673	0.3003	0.3289																					14	13	70.45		22	63.2657		9	33.5186
	15	5.9273	5.2616	0.5477	0.4904	1.4546	0.9586	1.3003	0.3887	0.3346	0.3646	0.6506	0.4464	3.5609																					15	12	60.5588		28	54.98		6	31.6372
	16	3.8609	3.2396	1.0228	0.5732	0.2467	2.4673	0.7723	1.7529	1.1783	0.3772	0.9497	0.604	2.0782																					16	18	80.7497		22	57.7068		7	34.2115
	17	2.4831	8.8226	0.8676	0.9466	0.5335	0.1767	0.9542	0.4056	0.2589	0.5713	1.0443	0.8806	3.4555																					17	9	79.8489		14	60.4083		9	33.6043
	18	1.6802	6.6959	0.4297	0.9314	0.9315	0.7791	0.7247	0.1675	1.8837	0.4336	0.2508	0.4348	2.146																					18	11	57.8827		7	43.1395		7	34.362
	19	5.2562	2.4218	0.7412	0.3578	0.5641	1.1051	1.0188	1.3116	0.272	0.4328	0.9974	1.1927	0.6402																					19	9	66.2642		7	42.4226		5	30.5297
	20	1.7891	4.0486	0.2641	0.3058	1.4649	1.3615	1.084	1.3617	0.3332	0.5504	0.5696	1.1428	2.1087																					20	13	78.1133		16	58.788		8	35.6213
	21	14.9317	5.8142	0.6557	0.7912	0.5628	0.3615	0.4226	0.9823	2.4705	0.4028	0.4624	0.3561	11.2524																					21	13	74.1263		9	49.3565		7	29.0239
	22	0.2512	8.2556	1.375	0.8598	1.8928	0.341	0.9499	1.9675	0.6646	0.4771	1.4044	0.8647	1.71																					22	8	57.1197		12	41.9997		5	27.9733
	23	19.544	1.0659	0.7605	0.5476	0.2612	0.4105	0.3116	0.5062	0.3431	0.6074	0.8025	1.6591	5.6625																					23	13	73.5189		16	47.0343		14	36.6529
	24	19.5422	4.4658	0.8975	0.6871	0.3202	1.574	0.294	2.1304	0.129	0.9146	2.0379	0.4747	19.3137																					24	9	76.2514		9	48.7135		4	31.8429
	25	0.5929	8.3193	0.3716	0.7647	0.8669	0.1814	0.4359	0.8356	0.2245	0.2576	0.4159	0.3455	1.7435
	26	14.677	11.2642	0.3509	0.429	1.1197	1.2669	0.5062	1.4072	1.3143	1.2693	0.2989	0.6934	9.3582
	27	0.4895	2.7469	0.5059	0.7323	2.1445	0.3429	0.4188	0.2395	0.4298	2.7141	0.7619	0.55	1.22
	28	4.2996	5.0382	0.6866	0.5436	0.2382	0.466	0.584	0.9161	0.3765	0.5312	0.3014	0.3767	2.6022
	29	1.1867	0.8208	0.7649	2.9363	0.6217	1.456	1.3859	0.5845	1.0855	0.2014	0.3119	1.7566	0.8579
	30	4.1425	2.9468	0.3657	0.2353	1.7153	0.871	0.3489	0.6695	0.5802	0.6409	1.6208	1.2883	4.5321
	31	1.9216	3.26	0.4255	1.0828	1.6113	0.3864	0.6627	0.5988	0.5223	0.6716	0.3335	0.4302	0.441
	32	8.0274	3.1387	1.1888	0.9092	0.6015	0.6481	0.4108	1.5095	0.3411	0.3145	0.3888	0.3812	5.7665
	33	2.6814	0.8685	0.4805	0.3648	1.3222	0.5889	0.5595	0.3666	0.5757	1.8018	1.3865	1.3596	7.015
	34	7.7012	5.6873	0.8917	1.128	0.2919	0.6396	0.2542	1.5338	0.6561	1.3702	1.3865	0.1965	5.3889
	35	8.5114	4.8921	0.2686	1.8838	0.9515	1.3934	1.3245	0.314	1.9087	0.5711	1.4563	1.4711	1.2468
	36	0	0	0	0	0	0	0	0	0	0	0	0	0
	37	1.5245	4.0749	0.4403	1.7104	0.5375	0.1956	2.3921	1.0681	0.4594	0.5282	1.8063	1.766	2.6485
	38	8.2366	6.3869	0.3155	0.9136	0.3144	1.17	0.3419	0.7959	1.2434	0.7746	0.5817	2.2013	6.4313
	39	5.0603	10.6961	0.6808	0.5749	0.3187	1.9929	0.4638	1.1247	0.304	0.2897	0.3074	0.4875	0.222
	40	1.7352	7.8818	0.4607	1.6647	0.3922	0.501	1.2435	0.4812	0.7351	0.4691	0.4012	0.1067	1.5052
	41	1.2984	2.6631	1.2991	0.4054	0.423	2.1763	1.8169	0.6742	1.3221	0.498	0.9889	0.9906	0.6724
	42	0.5021	9.1095	0.5384	1.8174	0.9082	0.2249	1.0939	1.9468	1.9673	0.3283	0.8976	0.7125	0.6268
	43	1.4197	8.0628	0.6518	2.4542	1.5357	2.4357	0.39	0.2923	0.8458	1.1467	0.5144	0.6431	0.3072
	44	0.2258	0.5773	0.1248	0.1404	0.0496	0.0458	0.0101	0.0509	0.0305	0.0111	0.0246	0.05	0.0549
	45	0.9929	8.3714	0.7095	1.2018	0.4439	0.897	0.4926	0.5421	0.2579	1.0126	0.8443	0.7882	1.3745
	46	6.2922	9.8017	0.2761	0.9622	0.9339	2.354	0.2177	0.4705	3.3864	1.3446	0.8844	0.2007	0.4107
	47	7.056	3.6432	0.6342	0.2152	0.4278	1.6768	2.1359	0.7429	0.2393	0.6393	0.6587	1.0559	2.6564
	48	4.8308	9.942	1.1064	1.046	1.4543	0.5257	0.2106	0.9323	1.1594	0.3351	0.2232	0.5926	2.9525
	49	0.9112	7.7667	0.3517	0.4499	1.4064	1.3779	0.9244	1.7654	0.6951	0.6212	0.2377	0.5189	2.3934
	50	1.4025	7.4421	1.2653	0.2909	0.3013	0.4578	0.4797	0.5129	1.318	2.4454	1.331	0.5825	0.9131
	51	7.7612	6.8159	0.5099	1.594	1.2325	1.2895	1.0401	1.7762	2.9238	1.1465	1.2279	0.4277	4.0614
	52	0.5715	7.0343	0.3741	2.0349	0.2113	1.3676	0.9969	0.5242	0.4362	0.5084	0.328	1.1739	1.4752
	53	11.3224	3.9459	0.2931	0.308	0.3394	0.8697	0.4589	0.2276	0.7525	0.2398	0.4877	0.5904	1.7268
	54	1.78	6.0548	1.5701	0.9199	0.8364	1.1161	1.9185	1.6423	0.3364	0.4321	0.2166	1.0143	0.2138
	55	11.9002	3.8594	1.6906	0.4343	0.9894	2.1441	0.591	0.3796	1.0642	0.4856	0.5483	0.204	1.7607
	56	4.6732	3.156	0.7912	1.0213	0.265	1.3098	0.8297	1.1852	0.3264	2.0647	0.1864	0.3035	0.2392
	57	31.7631	0.4761	0.7034	1.4837	0.2534	0.2622	1.0751	2.359	0.6239	2.6321	0.4185	0.6033	10.0399
	58	2.0329	1.7521	0.226	0.8648	0.2722	0.3123	0.3351	2.1252	0.338	0.3426	2.0688	0.8502	0.4527
	59	2.2898	3.307	1.4541	2.6033	1.2931	1.5187	2.3403	0.3687	0.9084	0.3627	0.2662	0.5212	0.9735
	60	1.0848	4.0717	0.8967	0.9272	0.7782	0.2822	1.4593	1.1892	0.6623	0.3089	0.8367	0.2642	2.4489
	61	0	0	0	0	0	0	0	0	0	0	0	0	0
	62	3.7958	4.0763	0.334	1.6445	1.4856	1.7272	1.9206	0.9812	0.5703	0.4895	0.8817	1.47	0.9593
	63	7.0501	1.9623	0.6793	0.4006	0.3376	0.6321	0.307	0.8608	0.209	0.6882	0.1973	0.7516	0.6548
	64	10.764	3.2843	0.662	1.7578	0.2528	0.8654	0.3973	0.4351	0.9586	1.1717	0.197	0.9359	1.7471
	65	4.7161	0.4271	1.1919	0.6768	0.3993	0.4588	0.271	0.5191	0.2548	0.267	0.1948	0.2925	1.9622
	66	9.645	7.9268	0.2608	2.3291	0.3318	0.2682	0.7391	0.7343	1.6551	0.9307	0.6495	0.819	2.51
	67	7.0223	0.552	0.417	0.877	1.3234	0.4021	0.2864	0.3434	1.2364	0.404	0.3177	0.6336	1.1129
	68	21.5653	3.6642	0.2795	1.9753	0.9469	1.9136	1.4522	2.3365	1.0512	1.5134	0.2463	0.3482	1.8611
	69	20.2753	0.8178	0.8195	1.2473	1.4616	0.483	0.2634	0.4278	1.0541	0.7015	0.9329	0.261	5.3681
	70	5.3508	3.8824	1.4973	0.246	1.9738	0.5199	0.3015	0.7617	0.3081	0.4955	0.3575	1.6133	2.5462
	71	13.4312	2.8518	1.0188	0.6704	0.665	2.1404	0.2757	1.9956	0.3749	2.7245	0.3612	0.3308	1.5741
	72	0.9805	6.867	0.3314	1.1741	0.3627	1.3855	0.4627	1.3919	1.1088	1.0493	0.3675	1.9287	1.4052
	73	8.3548	0.3698	0.293	0.34	0.3244	0.2796	0.2115	2.1288	2.1584	1.1182	0.2699	0.8418	1.0771
	74	2.5572	7.0698	0.3034	0.3058	1.6721	0.6516	1.0281	1.1052	0.2061	0.2359	0.4637	1.0875	0.7912
	75	3.3966	3.8174	0.9455	0.1661	0.4037	0.5359	0.3409	0.2981	1.0757	0.5356	0.568	0.4353	0.1828
	76	9.1403	1.4742	0.4393	1.098	0.847	0.7519	0.3924	0.4889	0.502	0.5197	0.703	1.4508	0.9096
	77	16.6714	2.5868	0.3757	1.0103	0.5555	1.8092	0.2649	1.075	0.2402	1.2391	0.488	0.3045	2.4085
	78	10.7685	4.5066	0.5186	0.7371	1.9828	0.7444	0.23	0.3162	1.166	1.3104	0.4832	0.7289	0.2845
	79	10.856	2.4709	0.3441	1.4066	2.5934	0.4002	1.4452	1.0117	2.6184	0.8946	0.423	1.0397	1.0342
	80	13.7386	2.7195	0.6215	0.3679	0.9032	0.4153	0.2524	1.2819	0.5302	0.4174	0.9524	0.316	0.3908
	81	1.2784	3.5358	1.3719	1.5884	0.5584	1.2469	0.2246	0.217	1.27	0.6296	0.4238	0.3202	1.0721
	82	19.4165	5.8842	1.9019	0.7701	1.2926	0.349	0.5117	0.3538	1.1512	1.4851	1.5923	0.8116	0.3999
	83	0	0	0	0	0	0	0	0	0	0	0	0	0
	84	12.9331	0.3856	1.4831	3.0593	0.2178	0.3761	1.3374	1.0381	0.2355	1.6452	0.2759	0.324	2.6727
	85	20.4164	2.8798	0.8687	1.8609	0.2119	0.629	1.546	0.8131	0.3411	1.0538	0.923	0.3638	0.7121
	86	14.4521	3.9845	0.3385	0.3568	1.3233	0.9666	0.4562	0.3449	0.9682	0.328	0.2257	0.2856	0.7419
	87	6.311	0.8633	0.6145	1.728	1.4657	1.0325	1.6648	1.0197	1.3099	1.7402	0.6468	0.3293	2.7038
	88	3.0401	1.7273	0.2448	0.6198	0.4674	1.5769	0.6443	0.4547	0.5998	1.106	1.661	1.277	1.4005
	89	0.8967	3.1863	1.3254	0.5888	2.6704	0.3387	0.9007	1.0483	0.607	3.3418	0.3622	1.135	1.3968
	90	1.4773	4.4772	1.2112	1.5678	0.2419	0.5801	0.5886	0.6693	1.0872	2.2405	0.5239	2.0537	0.8653
	91	2.504	11.822	0.3659	1.0307	0.5101	0.9945	0.2995	0.6639	1.0736	0.3386	0.2225	1.2628	1.6919
	92	3.3133	9.6557	0.8607	1.8729	1.5125	0.7008	1.9118	0.5128	0.9982	0.3816	0.4265	0.6072	0.6247
	93	0.6034	2.8374	0.9663	1.1733	0.2862	0.6414	1.0148	0.3899	1.0655	2.3134	0.2616	1.059	0.4823
	94	5.9607	3.3848	0.7673	0.3714	1.5659	0.376	0.6479	0.9283	0.3737	0.2418	0.4489	2.482	0.3433
	95	6.0459	2.6419	0.1823	0.4232	0.7377	0.8208	0.4182	0.5048	0.2144	0.4619	1.3069	0.3802	1.3693
	96	9.9662	0.3164	1.0805	0.5848	0.9146	0.4383	1.0323	0.3868	1.2263	0.4808	1.4689	0.6645	0.5188
	97	10.9415	3.7166	0.6265	0.5057	0.6853	0.5625	2.0511	0.6882	1.9901	0.5618	0.2631	0.8006	0.3711
	98	6.0358	2.3926	0.3842	1.8979	1.4957	0.3327	0.6899	0.3795	0.63	0.7902	0.3529	0.842	2.305
	99	11.7702	2.7152	0.8344	1.6439	0.9982	0.8224	0.4959	0.3105	1.2126	1.0449	2.0581	1.6255	0.7452
	100	7.0611	5.6439	0.3798	0.8244	0.8864	0.4523	0.5919	0.9191	1.0053	1.3178	1.0723	0.6388	1.2194
	101	19.907	3.5688	0.4629	0.4213	0.7081	0.992	0.8173	0.5019	0.1197	0.8526	1.4445	1.6348	9.2856
	102	32.6222	2.6418	0.6435	0.7256	0.3143	0.8332	0.3373	2.0266	0.7434	0.3561	1.562	1.5145	7.4687
	103	2.4147	0.4983	1.0245	0.3197	0.4194	2.7206	0.8345	0.8405	1.2366	0.6023	2.0195	0.3938	0.9925
	104	5.3813	7.8587	0.1764	0.429	1.3165	0.3693	0.3127	1.8749	1.3522	0.5766	1.5678	1.1921	0.3316
	105	6.16	0.8188	1.1521	0.9152	0.9314	0.8979	0.2446	0.8192	0.2347	1.7127	0.1376	1.3919	0.5714
	106	7.0089	1.3829	2.0518	0.4824	1.1166	1.508	1.3454	0.3054	0.5478	0.8776	0.8117	0.317	0.9135
	107	1.2464	0.741	0.3565	0.5589	0.7357	0.2993	0.2741	0.592	0.6639	0.8005	1.8694	0.5499	1.2791
	108	9.0732	5.9655	0.8376	1.5107	2.1533	0.9574	0.909	0.6366	0.9383	1.4461	0.2502	0.4785	0.434
	109	0	0	0	0	0	0	0	0	0	0	0	0	0
	110	1.8246	1.9148	0.7085	1.7752	1.368	0.3839	1.3553	0.3019	1.9485	0.4951	0.6092	1.2784	0.6492
	111	9.9316	12.7562	0.6253	1.101	0.3226	0.9254	0.5064	1.1567	0.5042	1.4528	0.3258	1.8113	1.954
	112	0.8419	7.615	1.519	0.4141	0.6153	0.401	1.3982	0.5324	1.8334	0.898	0.4636	1.1312	0.5779
	113	18.7581	3.9543	0.5341	0.3563	1.9566	0.4675	0.7509	0.3991	0.3581	1.0553	1.2718	0.4365	3.3865
	114	0.2669	0.9425	1.4559	1.0216	0.2015	0.3146	0.1971	0.9842	0.3155	1.2196	0.624	1.1156	0.8554
	115	2.6331	2.088	0.6825	1.8701	1.1435	0.9132	0.4462	1.0509	1.4702	0.2636	0.767	2.1917	0.4981
	116	13.3322	3.2022	0.6023	0.3119	0.3617	0.6922	0.2441	0.3885	0.5292	0.3992	0.5561	0.6122	1.1517
	117	9.0646	4.7018	1.7142	0.2883	0.8342	1.0557	0.1939	0.8818	0.2249	0.4638	2.0204	1.3355	1.6526
	118	21.5514	2.0998	0.3193	0.9845	0.7164	0.3946	1.0051	0.8608	0.3626	1.6083	1.1129	0.5564	11.1078
	119	2.5501	19.7983	1.3651	0.4881	0.9235	0.9735	0.4647	0.3379	0.2971	1.8487	1.1111	0.8039	1.1246
	120	0	0	0	0	0	0	0	0	0	0	0	0	0
	121	9.8036	0.4258	0.3959	0.9576	0.1877	0.418	1.476	1.0826	0.3801	2.1488	0.343	0.2723	1.1644
	122	2.3496	9.73	1.8083	0.6997	0.3691	0.5985	0.6966	1.2796	0.145	0.3383	1.3445	1.7663	0.2627
	123	15.9057	3.6958	0.2563	0.945	0.3437	0.259	0.6897	0.9761	1.0401	1.9437	0.5094	0.3431	3.5044
	124	14.5356	2.2924	0.8627	1.7311	0.3221	0.3707	0.7712	0.484	0.3484	0.341	1.1987	0.3223	2.4577
	125	0.4995	9.7116	1.0159	1.5059	0.1954	2.2795	0.278	0.319	1.6533	0.2882	1.1511	2.6798	1.2353
	126	0.8082	13.4083	0.1752	0.9357	0.4691	0.9881	0.6376	1.9682	0.2741	0.5983	0.6558	1.1469	0.3802
	127	13.1835	11.775	0.1974	1.2713	1.4854	0.2732	0.5868	0.625	0.2351	0.4346	0.2564	0.3998	1.4051
	128	2.2702	5.4195	0.8246	2.0683	1.7292	0.8944	1.6757	0.3423	0.3246	0.6713	1.5444	0.3231	0.4578
	129	6.4633	6.8306	0.2244	1.2281	0.3907	1.1072	0.5514	1.1044	1.3608	0.9782	0.8438	0.9668	0.3535
	130	23.3356	2.669	0.9504	0.309	0.5813	1.4393	0.9021	0.6908	0.3675	1.0888	0.4883	1.9456	1.7651
	131	11.9472	13.853	0.3238	1.4692	1.0702	0.5862	0.4166	1.8667	0.2913	2.1265	1.585	1.4157	1.7201
	132	0	0	0	0	0	0	0	0	0	0	0	0	0
	133	3.3871	4.6132	0.3477	0.9954	1.3326	0.7886	0.9154	0.2555	1.1329	1.6184	1.2914	0.4323	0.8623
	134	4.8932	6.9688	0.5331	1.0559	0.9775	0.2659	0.7119	0.8176	1.2963	0.9624	0.7402	2.0533	0.2662
	135	9.8461	7.7893	0.4907	1.0517	1.5676	0.2366	0.7131	2.733	1.3183	0.6569	0.532	1.8056	3.6327
	136	0	0	0	0	0	0	0	0	0	0	0	0	0
	137	1.8509	5.4496	0.1965	0.3873	2.356	0.9658	0.1859	1.8218	2.6269	3.9928	0.9417	0.2855	0.6775
	138	1.8688	12.2005	0.6652	0.3393	0.4426	1.9231	0.378	1.0368	2.4561	1.2142	0.2768	1.8802	1.08
	139	1.7266	29.9395	1.5964	0.8746	0.9626	0.6752	0.2485	0.9243	0.3237	1.3469	2.4198	3.2778	1.3754
	140	1.7426	4.8214	0.6734	0.5222	1.0165	0.2833	0.3499	0.2971	0.5271	0.6934	0.6596	0.5357	0.521
	141	6.5437	0.4602	1.0206	0.8605	1.2837	1.107	1.3347	0.3936	0.8254	1.5525	1.5974	0.4401	0.3376
	142	1.2992	7.0826	1.3045	0.3359	0.3131	0.4103	1.3925	0.8738	0.8885	0.1477	0.3012	0.4274	0.9417
	143	1.1967	11.929	1.1036	0.9144	0.8609	0.6161	0.6432	0.8922	0.3016	0.4644	0.3286	1.191	2.3587
	144	1.8836	4.4439	0.2166	0.3178	0.8651	0.5633	0.2832	0.6527	0.6065	0.2034	0.8838	0.5419	2.3058
	145	3.294	3.3055	0.6564	0.839	0.8344	0.9262	0.618	0.4421	0.3084	1.1973	0.2773	0.3066	0.5966
	146	1.057	8.062	0.5468	0.3177	0.3155	0.7381	1.9123	0.534	2.0098	0.6043	0.5545	0.8214	2.1268
	147	4.267	6.8092	0.4254	1.5168	0.9881	0.4157	0.3047	0.68	0.7065	0.2879	1.0608	0.5894	3.2816
	148	0.1972	3.7284	0.3415	1.1311	0.2987	0.5827	0.7456	0.3363	0.9835	0.7057	0.66	0.7281	1.2815
	149	2.3136	5.6053	0.3663	0.443	1.1812	0.4565	0.5404	0.6918	0.1967	0.3613	0.2397	0.2225	2.1922
	150	0.3157	1.7666	0.6894	0.5461	0.638	0.8958	0.4857	0.694	0.2052	0.482	0.5049	0.8397	0.2515
	151	3.7623	4.0415	0.7681	0.6825	0.1111	0.5449	0.681	0.2725	0.2389	0.4918	0.6338	0.4922	3.7719
	152	3.6445	8.5844	1.4381	1.6433	0.2911	1.6871	0.9398	0.9604	2.7958	0.6715	0.5779	0.3269	0.9925
	153	0	0	0	0	0	0	0	0	0	0	0	0	0
	154	3.8875	2.4392	0.2258	0.3043	0.2249	0.2805	0.3138	1.4743	0.9012	0.3916	0.9163	1.221	0.6881
	155	3.4349	3.3972	0.3392	0.9778	0.5602	0.6932	1.3421	0.9874	0.9046	1.5693	1.3556	1.55	2.813
	156	1.8313	1.8473	0.4349	0.3366	1.7464	1.8704	0.55	0.8627	0.4148	0.6543	0.2779	1.5236	2.6629
	157	0.5321	0.4012	1.5527	0.4268	1.8249	0.2006	0.4063	1.3062	1.3856	0.6206	0.2117	0.3737	1.0071
	158	0.2311	0.548	1.4267	0.7245	0.2459	0.3244	0.3597	1.0501	0.8406	1.168	0.3127	1.7417	1.1422
	159	0.7912	1.1846	0.9784	0.3862	0.4092	0.8728	0.2139	0.8072	1.2062	0.2815	1.7241	0.2671	3.8741
	160	0.3231	4.6268	0.2735	1.429	0.8004	0.6234	0.3263	1.0208	0.3475	2.2559	1.2542	0.2565	4.0561
	161	1.2343	1.2966	0.722	0.4259	0.7498	1.0735	0.2606	0.3851	1.3468	0.6457	0.5649	0.291	0.2144
	162	0.6286	1.3917	1.3034	0.6492	0.5581	2.6196	0.2611	0.9289	0.7118	0.3207	0.5576	0.4828	1.3902
	163	7.0613	3.2738	0.2869	0.8898	0.7477	1.6466	0.664	1.8387	0.1657	0.1648	1.7882	0.1853	0.3723
	164	6.3501	5.3441	0.4702	0.2636	0.581	0.6539	1.0644	0.476	0.3919	1.4009	0.2935	0.3478	0.258
	165	5.668	5.0179	0.5057	0.5287	0.7254	1.6405	0.5977	0.4884	0.4392	0.4068	1.1474	0.7781	5.8435
	166	3.6496	8.7865	0.4762	1.0278	0.2703	0.4284	0.5181	0.8349	0.4325	1.0547	0.293	1.652	2.9027
	167	3.6083	4.1572	1.7074	1.3055	2.3621	1.0945	0.7712	0.3809	1.3032	0.7191	1.6177	0.6819	0.2855
	168	7.4139	0.7373	0.3645	0.3467	0.3196	2.1074	0.1871	0.3322	1.5256	1.0949	0.5645	0.6691	2.0231
	169	4.117	3.7345	0.7521	0.2566	1.175	0.6308	1.063	0.358	1.4047	0.4069	0.694	1.3715	2.3639
	170	1.1377	11.5058	0.281	0.2892	1.3823	1.477	1.5697	0.6863	0.457	0.7214	0.2708	0.4319	3.5735
	171	2.8876	1.5314	0.9449	0.2497	0.5877	1.7242	0.1977	0.1184	0.9754	0.2852	0.1957	0.1499	0.8962
	172	8.8486	4.1268	1.3108	0.2974	0.422	1.1498	2.5853	0.9023	0.1491	0.837	0.1749	0.4223	4.5723
	173	0.715	1.4007	0.5081	0.3442	1.2847	0.4899	1.0074	1.8821	0.3585	1.2776	0.4128	1.4336	1.0406
	174	14.2	1.3276	1.1771	0.7119	0.9217	1.4707	0.2822	0.8726	0.4782	0.7818	1.2187	0.8643	15.7599
	175	0	0	0	0	0	0	0	0	0	0	0	0	0
	176	1.7912	0.6837	1.0349	0.3766	1.3498	1.1902	1.0698	0.3859	0.2901	1.6461	1.8801	1.2658	2.4974
	177	14.0381	2.1957	0.2787	1.8866	0.9116	0.2571	0.6517	0.368	0.3309	1.6767	0.7499	0.5161	1.6039
	178	3.1501	2.1455	0.916	0.2704	0.2803	0.346	1.0899	1.2851	1.0311	0.8293	0.2713	0.189	0.8603
	179	3.2668	0.3654	1.4216	0.5293	0.5319	0.1627	0.2253	1.0102	1.2378	3.3911	0.5983	1.0227	2.5778
	180	0.4301	12.2328	0.2718	1.8078	0.3066	0.32	0.3492	1.1793	0.38	0.5231	0.4515	1.8924	0.9303
	181	0	0	0	0	0	0	0	0	0	0	0	0	0
	182	1.8586	6.5152	0.5022	1.6397	0.2629	0.9532	1.9342	0.5507	0.1575	1.0907	1.779	0.3677	2.3505
	183	2.132	10.4832	0.5696	0.3151	0.4359	1.1257	1.0266	0.9908	0.2419	0.7291	0.7174	1.1596	0.2433
	184	4.8718	9.7062	0.2117	0.232	0.1879	0.3748	1.1019	1.0044	0.3909	0.2783	0.2859	0.2448	0.324
	185	0	0	0	0	0	0	0	0	0	0	0	0	0
	186	4.8841	5.8987	0.1726	1.1643	0.2873	0.5694	0.9088	0.3881	1.4079	0.2525	0.4464	1.2843	0.4612
	187	11.5683	11.7269	1.0875	0.405	0.2924	2.1028	0.6135	0.6595	1.0396	0.9144	0.2467	0.4283	2.4535
	188	10.3685	0.3142	1.3035	1.0925	0.9088	1.4105	0.3155	1.2457	2.3394	0.2788	0.7301	0.7446	1.2098
	189	1.0544	7.7064	0.3413	0.4117	0.8953	0.9303	0.2408	0.2806	0.301	1.4609	0.5017	0.6414	0.7569
	190	8.7739	4.6206	0.2306	0.3355	1.1649	0.4223	1.1794	0.392	0.822	0.4378	0.4724	0.2507	0.4021
	191	17.0567	1.8941	0.4368	0.1531	0.3328	0.7409	1.1687	0.6789	1.3242	0.3075	1.7395	0.2217	0.3198
	192	10.888	5.7586	2.9035	0.8909	0.6097	0.339	0.2905	0.4691	0.8474	1.1649	0.1465	0.5323	1.1868
	193	4.384	7.3263	1.1425	1.0083	0.711	0.3115	0.2249	0.3456	0.5607	0.992	0.3393	0.8355	0.6637
	194	8.4713	5.9617	0.4794	0.4244	1.347	0.2888	0.7395	1.6507	0.5829	1.1953	0.3075	1.0915	0.3657
	195	35.42	3.3062	0.334	0.221	0.8404	0.7358	0.7135	0.2766	0.3869	1.5351	0.2394	0.3421	12.6703
	196	37.3057	3.5212	0.1979	0.5716	0.7742	0.4493	0.3102	0.6471	0.5154	0.36	0.4149	1.4175	4.8665
	197	1.7921	8.2394	1.7244	0.6516	0.3048	0.9672	0.4293	0.9097	0.2408	0.6053	0.297	1.1631	0.2071
	198	3.4778	0.2348	1.3095	1.7086	0.9547	0.547	1.474	1.2088	1.2499	0.4101	0.6206	0.4362	1.7702
	199	1.4666	0.2275	0.2936	0.6101	0.3831	0.5613	0.851	0.2825	0.3637	1.1374	2.2722	0.5091	0.2438
	200	6.6934	8.0807	0.5031	0.3104	0.2173	1.1844	0.4789	1.9837	1.0003	0.7851	0.445	1.3889	3.3061
	201	8.3773	3.0957	1.7454	1.2058	1.2312	0.8509	0.275	0.2302	0.5749	0.4925	0.3902	1.5746	2.1744
	202	6.5443	5.7142	0.6848	0.6107	1.4866	0.4333	1.007	1.1913	0.8964	1.0402	0.3109	0.8781	0.8662
	203	23.4548	5.9274	1.1899	2.7881	0.7315	0.1611	0.4979	0.4817	0.3392	0.5221	1.5851	0.2152	3.5034
	204	2.2729	23.8502	0.5096	1.2673	1.5173	0.3033	0.2455	0.8005	1.2547	2.7756	1.4544	0.8303	0.3361
	205	7.4004	12.6518	0.4439	0.7577	1.9909	0.8706	1.2795	0.8229	0.8496	0.839	1.3169	0.3118	0.3912
	206	12.6362	10.1677	1.2024	0.4053	0.3856	0.662	0.4934	0.3551	1.0322	0.246	0.2642	1.254	1.3385
	207	6.0883	0.3166	1.599	1.596	0.9278	0.4046	1.8216	0.3038	0.2721	0.7795	1.4911	0.2714	0.3072
	208	40.0411	0.8384	0.8595	0.7034	0.3132	1.1001	0.4733	0.4795	0.3167	0.5198	1.0496	1.3211	14.1267
	209	5.6701	3.2021	1.8476	0.9539	2.885	0.8574	1.5312	0.87	1.1278	1.8365	1.2245	0.2153	0.7924
	210	36.3726	0.5392	0.3655	0.2253	0.2017	0.3934	0.5541	1.7569	1.4106	0.7083	0.7186	0.254	1.2421
	211	19.1425	8.6628	1.0851	0.4478	0.2966	0.3781	1.2295	0.8497	0.9433	0.9309	0.8639	1.2572	1.6493
	212	14.4012	12.776	1.1246	1.4565	1.2714	0.2478	0.3433	0.4933	0.7796	2.0148	0.2964	0.9228	1.2901
	213	3.4203	4.2713	1.2019	1.4098	0.3472	1.1884	0.9996	0.3136	0.3146	0.5906	0.8312	1.5954	1.8339
	214	9.0935	0.7771	0.3661	0.6463	0.7274	0.2887	0.6139	0.1428	0.8785	1.0166	0.2928	0.3676	0.3176
	215	20.0218	4.3676	0.1375	0.3146	0.2569	0.2854	0.541	0.4715	0.7383	0.1909	1.3712	0.5135	4.1579
	216	9.1499	6.3842	1.3216	0.4245	0.4723	0.9713	0.6138	0.4613	0.9684	0.9802	1.5483	1.2112	2.1996
	217	1.7496	3.4871	0.2867	0.22	1.096	0.2015	0.4954	0.6402	0.4865	0.3899	0.9458	1.1676	1.9198
	218	0.6058	0.7863	1.0153	0.1245	0.4933	1.1405	0.0857	0.4698	1.4317	0.6066	0.5849	0.2835	0.1781
	219	14.4842	13.9488	0.5245	0.6098	0.709	1.7873	1.5468	0.707	0.7548	0.6841	0.996	1.0832	1.7331
	220	36.8205	0.3379	0.9221	0.7299	0.6395	0.3326	0.5974	0.4275	1.6217	0.39	0.4775	0.434	6.8918
	221	15.4323	8.4494	0.3801	0.8396	1.3819	0.5646	0.1953	0.5795	1.3257	0.6959	0.3999	2.2358	0.1895
	222	35.7193	1.722	1.1291	0.9364	1.1869	1.0534	0.769	0.6421	0.2461	0.3056	0.1794	0.4028	8.8242
	223	0	0	0	0	0	0	0	0	0	0	0	0	0
	224	15.6485	7.8629	0.2914	0.3711	0.4839	0.5917	1.4137	0.9439	0.5024	0.4109	0.5726	1.6793	0.8192
	225	19.3382	1.7157	1.4025	0.6128	2.5335	0.6868	0.1811	0.2485	1.7423	0.9791	0.2167	0.3251	2.6532
	226	3.3825	1.9019	0.7538	0.8327	0.4206	0.9038	0.9705	0.3224	0.5708	0.515	1.1408	1.1728	2.064
	227	3.768	3.1527	2.6275	0.7705	0.8889	0.4197	0.5453	0.9849	0.7907	1.5819	2.3783	1.0993	1.6174
	228	3.4231	1.4183	0.3657	0.6377	0.5577	0.5622	0.9863	0.5456	0.9856	2.2351	0.2613	1.0009	0.2322
	229	0	0	0	0	0	0	0	0	0	0	0	0	0
	230	2.1434	0.9502	1.4369	0.6643	0.5799	3.2225	0.2817	1.4483	0.41	1.0519	0.3405	0.8782	1.1894
	231	4.0947	28.3779	2.0023	1.0551	0.4534	0.2404	0.6634	2.1732	0.678	1.2358	0.7467	0.9026	2.2989
	232	4.995	5.2525	0.3585	0.6937	0.1908	0.8146	0.5522	0.3624	0.5008	1.4313	1.041	1.2675	2.4447
	233	1.9863	11.608	0.5711	0.414	1.337	0.4676	1.0483	0.2353	1.7132	0.845	1.2868	0.7428	0.8334
	234	5.5262	2.2088	0.8768	0.2147	0.2161	0.3273	0.7329	0.1914	1.5449	0.9143	0.1737	0.5495	5.655
	235	6.8087	6.3179	0.3698	0.4836	0.3728	0.7727	0.9204	0.6233	0.2479	0.2559	1.2438	0.7774	5.4273
	236	0.2995	1.2877	0.2101	0.3624	1.9379	0.3256	1.2229	1.8358	1.5147	1.3009	0.4947	0.5275	0.4925
	237	3.3244	7.143	0.5137	0.2829	2.3452	0.2973	0.4365	0.6006	0.7345	1.5845	0.7055	0.6238	0.5841
	238	3.2825	3.4171	0.5102	0.3272	0.212	0.4555	1.8063	0.2535	1.0526	0.1606	0.3675	1.0961	2.391
	239	4.6835	4.1334	0.7392	2.4665	0.4252	2.326	0.3206	1.0269	1.1404	0.2252	0.8014	0.3335	4.9777
	240	0.2627	1.2388	0.2989	0.4048	0.1917	1.2602	0.9174	0.5347	0.9298	0.4794	0.7594	0.5549	1.0998
	241	7.7196	3.0514	1.7044	0.3414	0.9579	0.2362	1.324	0.2081	1.684	0.5401	0.3658	0.5354	0.9258
	242	1.7062	4.8655	0.9378	0.6835	0.2557	0.4279	0.9132	0.4315	0.3615	1.0964	0.5578	0.327	0.2244
	243	7.4473	4.5717	0.1973	1.3482	0.4473	0.7246	0.2999	2.0736	0.9323	0.3752	0.3515	0.4506	2.621
	244	30.0968	4.4051	1.4149	0.6416	0.4227	0.6088	0.2402	0.3451	0.6574	0.4671	0.286	0.5764	6.139
	245	29.8862	5.9626	0.2459	0.7134	1.3108	0.3593	0.3081	0.8763	0.134	2.8491	1.3266	1.0004	0.631
	246	2.1538	8.5366	1.4005	1.5605	1.9008	1.4778	0.6971	0.4351	1.0809	0.3535	0.535	1.5073	2.6627
	247	3.7336	5.5641	0.5203	1.2082	1.2092	0.7972	0.3294	0.3157	0.4219	1.0909	0.3145	0.3262	5.687
	248	6.41	0.8685	0.3287	0.7591	0.2916	0.7532	0.6194	0.997	0.6743	1.593	1.0684	1.5826	2.6341
	249	4.446	5.9459	2.2755	0.1961	0.9926	0.2447	1.9527	0.7305	0.7596	0.3807	0.3756	0.5123	1.79
	250	0.3653	4.0449	1.5045	1.1769	0.4169	1.7166	0.2698	0.417	0.332	1.694	1.3305	1.7747	3.4653
	251	14.1526	1.4434	0.2581	0.8153	0.9998	0.7196	0.211	1.338	0.4263	0.5091	1.1561	1.7598	4.5354
	252	0.353	1.9713	1.1457	1.401	0.9644	0.3715	2.7937	0.8487	1.6187	0.3452	0.6676	0.5743	2.1356
	253	17.2614	4.5592	1.1944	0.6149	0.3978	0.3028	0.8004	0.5408	0.6034	0.4098	0.3079	1.8925	7.0272
	254	9.1814	8.053	0.3812	1.1833	1.2386	0.2803	0.9093	1.8104	1.1205	0.3982	0.6756	1.4642	6.5671
	255	10.4824	6.2245	1.4422	1.3298	0.3633	0.6561	0.3285	0.5504	0.5688	0.9597	1.8592	0.1705	6.897
	256	1.0693	3.9408	1.5917	0.5019	0.3264	2.2029	1.2073	0.5408	0.4175	1.9036	0.4644	0.9283	5.6631
	257	31.2728	1.3188	0.2252	0.3102	1.3463	0.3193	0.3014	0.2761	0.8093	0.577	0.292	0.2489	14.7156
	258	8.4946	9.4463	0.4935	1.1453	0.1921	1.2742	0.4116	0.2947	0.8077	1.3651	1.8077	0.1832	2.6912
	259	0.1765	5.4194	0.2661	1.8361	0.9184	1.0156	0.4953	0.5002	0.8399	0.937	1.594	0.9665	0.3078
	260	7.2702	4.0755	0.8735	0.7503	0.5978	0.4029	0.2611	0.2197	0.4425	1.6203	0.4554	0.3971	2.1073
	261	9.5293	1.9843	0.771	0.2814	0.6054	0.533	0.3501	1.1641	0.88	0.6427	0.5214	1.529	7.573
	262	0.4866	0.8006	1.8937	0.8343	0.7681	1.1116	0.9445	0.8578	0.3563	0.2539	0.7312	1.0942	3.418
	263	0	0	0	0	0	0	0	0	0	0	0	0	0
	264	16.3718	8.1838	0.3128	1.0086	1.3429	0.6876	0.4565	1.2787	0.8489	1.6288	0.3911	0.6447	0.3803
	265	12.2359	3.7894	0.7901	0.4067	0.1908	0.3659	0.521	0.5984	0.2142	0.1944	0.3142	0.2232	5.5764
	266	5.51	1.4975	1.0735	1.2317	0.931	1.1904	1.9074	1.1803	0.2891	2.651	0.3011	0.2714	10.0317
	267	16.3837	3.5931	0.1536	0.3804	0.436	0.4305	0.2827	0.6908	0.8129	0.1769	0.2117	0.3612	5.221
	268	10.7288	8.6002	0.8707	0.3052	0.2854	1.2087	1.1553	0.2855	0.7004	0.3595	0.7094	0.4549	7.0679
	269	19.6306	15.387	2.2151	0.8634	0.3684	1.8422	1.2477	1.3536	2.6965	1.8899	0.6095	1.7796	5.1625
	270	30.9174	0.8009	0.9901	0.4096	0.139	0.5418	0.4351	0.4303	0.7801	0.7089	0.2834	0.6673	5.1863
	271	0	0	0	0	0	0	0	0	0	0	0	0	0
	272	7.088	9.0809	1.3316	0.5126	0.2979	0.4721	1.6716	0.3249	1.4625	0.4924	1.563	0.3353	2.1559
	273	12.19	4.0116	0.2474	0.9011	0.6579	0.1998	0.6906	0.3551	0.2698	0.5051	0.2438	1.4586	3.458
	274	15.0755	0.2114	0.2524	0.4397	0.2968	1.0372	0.9024	0.2957	1.3405	1.2266	0.3922	0.9036	1.8957
	275	1.996	1.5899	0.6074	1.184	0.3126	1.7111	0.3397	1.4242	0.7608	0.7639	1.6569	2.1278	1.7211
	276	0.9389	0.7573	1.5315	0.991	0.4238	1.8054	0.7166	0.1991	0.2533	1.0503	0.2966	0.4232	0.1798
	277	0.3399	3.2333	0.2815	0.4182	0.4623	0.6475	0.2464	0.5322	1.0277	1.2515	0.1548	0.4273	2.813
	278	0.3854	3.2432	0.8953	2.1069	0.3479	1.211	0.3102	0.3556	1.4251	0.9123	0.663	1.1611	1.1331
	279	0	0	0	0	0	0	0	0	0	0	0	0	0
	280	8.523	4.1715	0.731	0.3463	0.6996	0.5253	0.9689	0.4663	1.0262	1.4236	0.2237	1.305	2.2931
	281	0	0	0	0	0	0	0	0	0	0	0	0	0
	282	3.9419	4.0716	0.6843	0.2827	0.3056	0.9829	0.2785	0.6616	0.1894	1.2206	0.2238	0.6983	0.2641
	283	6.6111	6.3767	1.2075	0.6597	0.4829	0.5742	0.4105	1.0466	0.2343	0.48	0.8653	0.6101	0.3775
	284	6.6526	0.9077	0.2051	0.2468	0.235	0.2933	0.7372	0.9989	0.721	0.5047	0.416	0.7915	0.46
	285	5.5197	3.5363	1.0485	1.1378	1.7964	0.6309	0.6322	2.0381	0.3499	0.413	0.3195	1.0081	0.39
	286	6.2095	1.8724	0.3826	2.4697	0.4603	0.2712	0.2612	1.5378	0.238	0.2889	0.6713	0.7471	0.41
	287	5.2219	3.2019	0.646	0.5946	0.3374	1.0791	0.5541	0.4092	0.3541	0.2878	0.7042	2.2421	1.8991
	288	8.7005	3.7077	0.3841	1.5817	1.4454	0.6401	0.3554	1.7736	0.4722	0.9263	1.4626	0.3319	0.4129
	289	2.4532	5.4575	0.1992	0.3507	0.5607	0.5973	0.1221	0.2541	0.4043	1.5799	1.0121	0.915	1.2782
	290	4.7732	0.2802	0.8797	0.1976	0.5632	0.2364	1.6219	0.2358	0.3109	0.2759	0.1367	0.1825	0.7786
	291	6.7331	2.3576	0.3508	0.4177	0.5282	0.8373	1.2271	0.3951	1.0458	0.9808	0.6624	0.7195	1.4971
	292	25.2412	0.966	1.6663	0.9334	0.378	0.459	0.2856	1.0579	0.3039	0.2513	0.1573	0.6378	9.756
	293	0	0	0	0	0	0	0	0	0	0	0	0	0
	294	6.7067	0.4689	1.2028	0.3727	1.5932	1.219	1.0252	2.3198	0.6211	0.2968	0.3978	2.1351	0.9209
	295	7.0232	0.6164	1.1597	0.2212	0.3402	0.3232	0.8285	1.9978	1.2093	0.3771	0.4271	0.5321	3.09
	296	3.8822	5.4676	1.1983	1.4419	0.9535	0.2692	0.3961	0.2323	0.6349	0.2265	0.6469	0.8403	0.403
	297	3.8264	0.5156	0.4276	0.4449	0.4516	0.8589	0.4011	1.6118	0.3376	0.4952	0.9627	0.6274	1.8627
	298	3.2369	2.8993	0.6989	0.5416	0.8383	0.2154	0.7266	1.5077	0.3544	0.3226	0.6354	1.4754	2.0364
	299	8.8193	5.3209	0.149	0.2247	1.2349	0.5022	0.529	0.5525	0.3455	0.4241	0.5967	0.2669	0.4181
	300	9.1072	2.6217	0.7531	0.5041	0.2051	0.6259	0.2539	0.3176	0.8441	0.6355	0.1602	1.6716	1.7643
	301	8.7496	7.8856	0.9991	1.0423	0.412	0.4153	1.2525	0.7435	0.7411	1.3833	0.969	0.4964	0.4739
	302	1.8888	4.6598	0.2166	0.6482	1.2717	0.6895	0.5186	0.3778	1.1389	0.8915	0.4178	0.3393	0.8633
	303	10.9287	0.9257	1.503	0.5967	0.8281	0.2603	0.2849	0.204	0.2967	1.3637	0.4721	0.3236	1.0204
	304	4.8254	3.7516	0.2695	1.3286	0.5492	0.674	1.2903	0.9707	0.1326	1.343	0.3459	1.8315	0.3706
	305	29.635	2.2342	0.3778	0.9011	0.2859	1.1784	0.5081	0.5033	0.259	0.4339	0.2349	1.0487	0.2848
	306	23.8474	0.462	0.8757	0.5375	0.761	1.0114	0.535	0.2602	0.242	0.7328	0.2513	1.1678	2.0596
	307	17.684	0.6096	1.4164	1.4799	1.1383	1.6285	0.5381	2.5118	0.3469	0.4187	0.5911	0.3014	5.4175
	308	0	0	0	0	0	0	0	0	0	0	0	0	0
	309	6.797	5.1211	0.9831	0.3796	1.2284	0.246	1.17	0.6956	0.2882	0.5306	0.3715	1.177	0.2417
	310	15.4065	6.9413	0.7749	0.29	0.4093	0.4305	0.1837	0.8395	0.6011	0.1991	0.3773	0.2543	2.5499
	311	0.3172	2.5181	0.6504	0.2428	0.7623	1.2223	2.0808	0.3236	0.2839	0.4097	0.3406	1.6253	1.8985
	312	2.8817	6.6338	0.22	0.2912	0.2955	1.5279	0.3757	0.6782	0.8027	0.8484	1.1031	0.9546	0.2819
	313	5.2921	2.3878	1.4076	0.2577	0.757	0.6189	0.8407	0.2834	0.3796	0.2632	0.9631	0.1609	1.0452
	314	12.384	1.0391	0.8352	0.1808	1.9351	0.3493	0.2328	0.5387	0.6283	0.498	0.4236	0.6738	0.3381
	315	6.2141	2.402	0.4354	0.8834	1.2863	0.8617	1.3427	0.3192	0.7225	1.0296	0.7421	0.1666	0.731
	316	0.1908	2.1672	0.8481	0.2528	0.2658	0.7515	0.2771	0.3511	0.3443	0.4301	0.2224	0.2803	0.5835
	317	0	0	0	0	0	0	0	0	0	0	0	0	0
	318	11.8339	1.9142	1.4634	0.2804	0.2765	0.194	1.2574	0.3235	0.5511	0.2399	0.5865	0.2127	3.328
	319	30.3175	1.5195	0.8866	0.5412	0.3837	1.3503	0.3799	0.2504	0.5594	0.6706	1.4806	0.2476	8.3595
	320	0	0	0	0	0	0	0	0	0	0	0	0	0
	321	6.2507	0.7947	0.9017	0.7876	0.2704	0.4744	0.6426	0.2915	0.7322	0.453	0.704	1.6718	1.6983
	322	10.5733	4.154	2.082	1.1921	2.4205	0.4706	1.0722	0.2713	0.3808	0.7127	0.2824	0.1408	3.1378
	323	14.7986	2.5338	0.7861	0.2328	0.5973	0.8748	0.6606	1.1533	0.6644	1.357	1.4813	1.5254	1.4393
	324	5.6564	7.5918	0.7568	0.8963	0.5514	0.8577	1.1425	0.615	0.8975	1.9212	0.4994	0.9079	0.5816
	325	2.2891	1.8908	0.9282	0.4009	0.6551	0.5489	1.3269	0.7829	0.2307	1.0142	0.3531	0.7386	0.9898
	326	4.6511	5.2105	0.9436	1.8461	2.028	1.783	0.2591	0.2947	0.2979	1.2532	0.4246	1.4902	0.8432
	327	3.3465	2.1366	1.806	1.807	0.3459	1.2564	0.8138	0.6848	0.2685	2.2308	0.2488	0.6649	1.615
	328	0	0	0	0	0	0	0	0	0	0	0	0	0
	329	0.3101	4.8802	0.5113	1.4122	0.704	0.391	0.3591	1.8592	1.5178	0.3165	0.4022	0.3986	0.5766
	330	1.2658	1.4077	1.1466	0.3352	2.0945	0.4641	1.2948	0.6722	1.6344	0.5753	0.3035	1.8951	0.4114
	331	3.4407	4.3028	0.7767	1.2143	1.9176	0.9477	1.089	0.4197	0.4032	1.2063	0.2277	0.4221	1.3689
	332	1.1123	3.5741	0.4122	0.7344	1.8403	0.916	0.2473	0.2573	0.2243	0.7548	0.5023	1.6997	0.5043
	333	3.8894	7.5026	0.273	0.2737	0.6563	1.1609	0.5886	1.9105	0.4015	0.3445	0.683	0.6813	5.5171
	334	0.4694	0.0571	0.0988	0.1295	0.265	0.1961	0.057	0.0854	0.1685	0.1212	0.204	0.1329	0.7722
	335	2.908	8.2944	0.3125	0.6246	0.8502	1.2573	0.4895	2.1235	0.71	0.3154	1.0418	1.0023	2.592
	336	3.9573	6.1059	1.0111	0.1387	0.239	0.4358	0.3444	0.3841	0.5494	0.8136	0.6985	0.6974	0.3325
	337	0.6662	11.5707	1.0836	0.5689	1.6671	0.4615	0.3245	0.4036	2.0187	0.2904	0.3266	0.4779	0.6158
	338	4.5672	5.101	1.8311	0.4956	0.2973	1.4194	0.5957	1.4767	0.4151	0.2348	3.1688	1.2698	0.3482
	339	0.5055	7.6761	0.4696	0.7116	0.8374	1.0217	0.5302	0.9058	0.9127	0.3538	0.2742	0.502	2.0914
	340	1.6183	4.4286	0.9456	0.9228	0.2368	0.3298	0.4105	0.3735	0.6222	0.4727	1.0413	0.6166	2.8763
	341	1.0986	7.7615	0.8124	0.2562	0.5809	0.2168	0.6829	0.233	0.5336	0.387	0.5474	1.1986	0.7637
	342	0.5736	5.1713	0.8133	1.0838	0.5642	0.2232	1.0612	0.9123	0.2646	0.9358	1.1892	0.4331	2.8519
	343	0.736	5.3662	1.318	0.9123	1.424	0.6457	0.2473	0.7461	1.3237	0.4188	1.4631	0.6341	1.5065
	344	2.2134	11.7301	1.7375	0.4023	1.5775	1.8226	0.9786	0.5166	0.3574	2.0677	1.0793	0.4457	2.969
	345	0.7571	9.1432	0.5489	0.6446	0.2177	0.735	0.9237	0.5823	0.868	1.0401	0.5397	0.9438	2.1277
	346	7.5954	7.3046	0.4283	1.197	0.3176	0.6729	0.332	0.1901	0.4006	0.6761	0.6082	1.0656	4.9936
	347	0	0	0	0	0	0	0	0	0	0	0	0	0
	348	1.5641	3.1562	1.5899	0.2553	0.2967	0.8413	0.3762	0.275	0.3047	0.474	0.3199	0.5212	0.9277
	349	4.1025	4.7991	0.3798	0.6564	1.4441	0.2174	0.5779	1.9995	1.8521	1.7259	1.0167	0.3826	3.3588
	350	0.8073	2.4768	0.3567	0.7989	0.3034	0.2427	0.3463	0.2431	0.1443	0.9207	0.1769	1.1984	0.5756
	351	1.5611	11.1138	0.5504	0.5059	0.5299	0.4033	0.3616	0.6798	0.7095	0.5018	1.0389	0.8112	1.4256
	352	0.2285	3.3716	0.5576	0.5728	1.2144	0.518	1.4986	0.6517	0.3044	0.277	0.2578	0.8308	1.9193
	353	4.3642	3.4728	0.6802	0.5939	0.4014	0.6637	0.2277	0.8863	0.6891	0.3566	0.7184	2.4806	0.9994
	354	1.1474	4.808	0.371	0.3389	1.0047	0.8512	0.7241	0.4019	0.4063	0.6563	0.8206	1.1352	0.7106
	355	4.2187	4.1196	1.1205	0.3764	0.5786	1.0336	0.3616	1.0133	1.3759	0.6405	0.4108	0.927	0.6016
	356	20.1125	0.5301	0.4425	0.4534	0.4629	1.037	0.4151	1.3497	0.5299	2.0761	0.8213	0.9212	2.7584
	357	13.2741	14.2454	0.343	2.1865	0.6247	0.2894	0.5041	0.6069	0.2776	0.7652	1.6606	0.6294	6.9463
	358	2.7168	11.4624	0.4911	0.4783	0.3959	0.4703	0.3533	0.4578	1.8	1.2515	0.3024	0.2703	2.3095
	359	11.6187	0.3058	1.5673	0.6652	0.6772	1.2354	0.9006	1.5296	0.306	0.4018	2.4083	0.2337	8.8613
	360	9.324	4.4648	1.149	1.0602	0.3038	1.314	0.2201	0.1255	0.28	0.305	0.2026	0.5699	1.9689
	361	5.2487	4.0176	0.225	1.1432	1.4081	0.3455	0.4172	0.2534	1.7928	0.4649	1.2789	1.0213	0.5809
	362	3.5437	1.8335	0.711	0.3515	0.649	0.6285	1.0033	0.3714	0.8668	0.4567	1.8339	0.4702	3.8848
	363	2.1628	11.2273	0.9862	0.4145	0.6978	1.5608	1.4008	1.3655	0.2781	0.6541	2.5615	0.9083	2.4995
	364	0.7292	2.7305	0.6774	1.4082	0.4434	0.492	0.6796	0.2869	0.4628	1.5748	0.1709	0.2313	1.2779
	365	1.1244	1.5335	1.0271	1.8432	0.3958	0.3859	0.2664	1.6345	1.935	0.3408	0.9182	1.0712	2.1542
	366	0.9291	27.1582	1.2608	1.0507	1.3388	0.269	0.6076	0.2038	1.688	1.6465	0.7204	2.347	0.3315
	367	0.9737	3.7975	0.287	1.8355	0.4396	0.684	0.8283	0.846	1.1216	1.6324	1.8818	0.5403	1.4886
	368	0.0962	0.198	0.0073	0.0754	0.115	0.0594	0.0451	0.0662	0.1245	0.0481	0.0779	0.0426	0.0101
	369	0.799	0.7912	0.3734	0.0485	0.1354	0.0633	0.223	0.1872	0.2278	0.098	0.3886	0.1837	0.8565
	370	4.5763	4.6189	0.4697	1.0346	1.39	1.2291	1.1747	0.7096	0.6909	0.4037	0.2302	0.4056	0.9876
	371	1.4995	8.269	0.6202	0.4788	1.0554	0.9642	0.859	0.4283	2.4108	1.2533	0.9756	0.4913	0.2835
	372	0.6889	0.073	0.1611	0.0352	0.0502	0.1635	0.0912	0.0793	0.1019	0.0782	0.1388	0.0616	0.0308
	373	5.4039	0.3395	0.3224	0.8049	0.26	2.5207	0.3135	0.9169	1.2607	1.7896	0.399	0.3256	0.2013
	374	3.7732	3.3601	0.1832	1.4936	0.929	0.2506	0.7107	0.9689	0.5333	0.2353	0.1299	0.1651	0.6413
	375	2.0997	5.4502	0.3326	1.2583	1.24	0.392	1.0736	1.3361	0.275	0.8339	0.4508	1.8409	0.8084
	376	3.9977	3.6012	0.5755	1.0234	1.0208	1.3535	0.3182	1.1262	1.2188	0.3516	0.2442	0.7733	1.3428
	377	2.8906	0.503	0.9909	0.9168	0.605	0.8952	0.2681	0.9237	0.3091	0.3177	1.2082	1.0578	0.8586
	378	1.7976	2.908	0.3651	0.6282	0.8906	0.4269	1.4044	2.0141	0.3541	0.3324	0.8526	0.3805	0.2232
	379	5.431	0.3801	0.6307	0.5803	1.741	0.36	0.7041	1.2911	0.5984	1.6622	0.8298	0.8924	1.0261
	380	0.3014	2.5685	0.5392	0.3974	1.0873	0.3926	0.9087	0.3425	0.4077	0.6084	0.7811	0.2917	0.706
	381	5.3644	0.668	0.5504	1.5423	0.3534	0.3328	1.1885	0.7737	0.5156	0.9179	0.4759	1.6272	0.6869
	382	0.3326	0.4967	0.1819	0.5633	0.9008	0.587	1.7495	0.9625	0.5545	1.7578	1.1959	0.5924	1.6099
	383	0.2818	0.3767	0.0082	0.098	0.0685	0.02	0.069	0.0083	0.0489	0.0097	0.0272	0.02	0.0487
	384	5.3492	1.1166	2.5561	1.7952	0.1779	0.3034	1.2694	1.1163	0.2228	0.8153	0.8203	0.3098	2.569
	385	7.8961	4.1655	0.8669	1.3113	0.6973	0.8023	0.2789	0.2589	0.3857	0.2609	0.5204	0.336	3.0498
	386	4.4877	11.6405	0.7489	0.4998	0.2135	0.4585	1.3379	0.5218	1.2098	1.1304	0.3125	0.4099	3.6844
	387	2.2056	1.9946	0.2105	0.3136	0.3079	0.2663	0.5678	0.9076	0.5534	0.2869	0.7177	0.956	0.6807
	388	13.9082	3.8216	0.6855	1.1045	0.2659	0.2535	0.1993	0.5985	1.3193	0.8964	0.9483	1.3098	0.4604
	389	9.0234	10.309	0.4326	1.3826	0.3355	0.3003	0.2623	0.7497	1.4044	0.662	0.9576	0.9531	0.545
	390	19.4853	3.5991	1.3101	0.5399	0.7954	0.3449	0.6405	0.5563	0.2533	1.3531	0.8508	0.1593	2.7554
	391	1.5644	1.0588	0.2215	1.0658	0.5168	1.8636	0.605	0.8188	0.4349	0.2074	0.9208	0.391	0.1777
	392	0.8237	1.6002	0.8277	0.1596	0.8691	0.282	0.3254	0.9779	0.3387	0.8753	0.8704	0.7676	0.9394
	393	19.0059	1.7606	0.7064	0.6741	0.903	0.7608	0.2691	0.9548	0.6188	0.8355	1.1261	0.365	3.7468
	394	3.7359	2.2241	0.6583	0.2169	1.5663	2.2158	0.8432	0.2688	0.3054	0.1581	1.2203	0.4318	1.4989
	395	4.15	0.8133	1.027	0.1835	0.3023	0.3335	0.3825	0.1924	0.9742	0.5851	0.2571	0.6965	1.0163
	396	6.6329	1.0973	0.6689	0.2489	0.4428	0.6457	0.37	0.7329	0.2548	0.2357	1.2431	0.2945	1.0605
	397	0.5309	1.4405	0.1734	0.9218	0.4604	0.5996	0.202	1.2328	0.2492	0.3959	0.8011	0.3718	1.1728
	398	1.8534	0.5071	0.2846	0.2713	0.1908	0.6366	1.0401	0.9611	0.1735	0.1284	0.2633	0.6047	0.2292
	399	8.4292	2.3661	0.4489	1.7945	0.8644	0.1461	0.9458	0.875	0.6363	0.3926	1.7949	0.4292	0.2126
	400	25.3627	0.2743	0.2687	0.2409	0.227	0.679	0.5085	0.2728	0.3975	0.8658	0.5294	0.6036	6.767
	401	0	0	0	0	0	0	0	0	0	0	0	0	0
	402	15.4653	0.9903	0.4529	0.7465	0.358	0.61	0.2617	0.2998	0.2308	0.3564	0.2293	0.4424	2.0063
	403	1.4818	0.8632	0.8228	0.9956	2.2082	0.5686	0.3121	1.4074	0.9983	1.0008	0.2553	0.9478	0.2466
	404	5.4181	0.5962	0.3115	0.8009	0.6879	0.5685	0.2537	0.1969	1.4372	0.2746	0.8699	0.5365	0.8938
	405	0	0	0	0	0	0	0	0	0	0	0	0	0
	406	4.3923	0.875	0.7737	1.1368	0.1682	0.4151	0.3124	0.3092	1.647	0.1679	1.9141	0.6819	1.3849
	407	3.7187	4.5267	1.437	0.6173	0.4495	0.5843	0.3068	0.4606	0.737	1.1945	0.3432	0.5904	0.894
	408	3.4623	1.2969	1.9095	0.8849	0.2449	1.654	1.1055	0.1581	1.0947	0.2	0.5937	0.3548	1.1035
	409	3.7955	1.8352	0.6019	0.3517	0.2451	0.7123	0.3823	0.2962	1.0745	1.2699	0.2957	1.3078	3.7146
	410	3.0323	0.2502	1.349	0.2507	1.328	0.3853	1.0808	0.7351	0.3369	0.3861	2.4256	0.3115	11.6223
	411	6.706	0.2633	0.4107	0.1938	0.2802	0.3076	1.2214	0.2765	0.2473	0.9367	0.2235	0.3366	2.4868
	412	9.6233	1.2691	0.2287	0.3088	0.1722	0.3918	0.8316	0.682	0.2569	0.9892	0.3152	0.2624	4.4018
	413	0.7002	1.2556	0.3238	0.5656	0.4115	1.924	0.4571	0.8773	0.4682	1.6443	0.278	1.3956	6.5028
	414	3.2725	0.4298	0.9393	2.2606	0.2463	0.7562	1.4562	1.4788	0.2636	1.449	0.7197	0.2839	1.3968
	415	0	0	0	0	0	0	0	0	0	0	0	0	0
	416	2.664	9.593	0.2792	0.1899	0.4695	0.533	0.4076	0.2738	0.7376	1.6853	1.9053	0.2521	0.3338
	417	6.4658	1.7791	1.0986	0.5444	0.1616	1.2676	1.6596	1.4861	1.1404	0.4518	0.1947	0.5353	2.2003
	418	8.9617	3.8676	0.2544	0.6232	0.2399	0.4327	0.3346	0.8368	1.219	1.2555	1.1713	2.1205	7.7442
	419	19.7021	0.3357	1.437	0.6777	0.3236	0.9051	0.3592	0.8494	0.2991	0.9615	0.213	0.9681	19.523
	420	4.4029	0.1593	1.6141	0.7106	0.8175	0.7554	1.6001	0.5233	0.39	1.873	1.7288	0.9344	2.0215
	421	0	0	0	0	0	0	0	0	0	0	0	0	0
	422	4.5325	0.3511	0.3167	0.5524	1.3994	0.422	1.2748	1.0368	0.4897	1.5302	0.5816	0.472	2.9394
	423	0	0	0	0	0	0	0	0	0	0	0	0	0
	424	3.258	2.6021	0.9242	0.554	0.143	0.6262	0.7065	0.1701	0.3353	1.2012	1.0075	0.7026	0.372
	425	13.1347	0.4343	0.8983	0.5068	0.1513	0.5084	0.7249	0.6251	0.4554	0.6453	0.6655	1.0176	3.7685
	426	11.8279	1.0206	0.3361	0.3872	1.3429	0.5034	0.7716	1.275	0.9528	0.3408	0.8437	0.6066	5.1261
	427	1.2661	1.9274	2.4462	2.371	1.2539	0.8744	1.3218	0.7127	0.9391	0.4082	0.3762	1.2045	0.586
	428	5.374	0.6687	1.3272	1.0462	0.1956	0.5052	0.4297	0.614	0.6873	0.5407	0.4571	1.5956	2.0954
	429	2.9789	2.1488	0.229	1.6589	1.8328	0.2857	0.3833	0.9139	0.3869	0.8351	1.4006	1.6797	0.7261
	430	13.4676	3.0492	0.7051	1.1194	0.2977	0.3083	0.3801	0.9477	0.8816	0.6326	0.83	0.5824	10.3809
	431	27.4338	3.0084	0.2732	0.8057	0.9376	0.6139	0.9828	0.9955	1.0743	1.4087	0.9603	0.9465	17.5634
	432	4.278	2.4273	1.7011	0.2079	0.8016	0.4692	0.1579	0.2967	0.5704	0.5947	0.383	0.444	0.4335
	433	21.6702	3.3689	0.1828	0.8853	0.3069	0.2781	0.6228	1.0892	0.3155	0.387	0.1718	0.9528	18.5575
	434	10.2789	0.1425	1.0318	0.4843	0.421	2.0586	0.5575	0.8545	0.4289	1.1559	0.3883	0.651	2.887
	435	9.7023	0.4172	0.4232	0.5991	0.3925	0.596	0.8133	0.2892	0.2517	0.262	0.1919	0.4615	10.1202
	436	6.9811	3.3885	0.4409	0.5311	0.2532	1.0417	1.6611	1.0708	1.3717	0.711	0.9513	0.2248	11.6738
	437	3.132	0.5227	1.5302	1.7423	0.3251	0.8468	0.5523	0.2601	0.7595	1.155	0.3963	0.3464	4.6187
	438	4.9381	1.043	0.407	2.2711	0.739	0.7502	0.7064	0.5395	0.3523	0.3629	0.5938	0.475	0.512
	439	6.5292	0.3647	1.399	0.5156	0.8299	1.522	0.922	0.2492	0.8495	0.311	0.6234	0.2253	8.9692
	440	7.2711	2.2329	0.4913	1.1532	1.7901	0.3775	0.9494	0.4745	1.1079	0.5515	0.5144	1.3211	6.0671
	441	11.3828	2.2881	1.7456	0.2331	0.3423	0.9877	1.3806	0.3842	0.3968	0.9932	1.0962	0.4239	3.0516
	442	1.1465	5.3394	0.7809	0.4577	1.4559	0.3453	0.4011	0.6979	1.5938	0.5359	0.5113	0.7193	1.0318
	443	1.4536	0.3534	0.6703	0.4499	1.4029	1.6843	0.3261	0.2628	1.5828	0.8504	0.666	0.9129	0.2435
	444	0.8522	3.6386	0.2423	1.4117	0.4567	1.2115	1.6066	0.6983	0.8068	0.6778	0.4918	1.064	1.5744
	445	2.2022	1.6501	0.3056	0.7296	0.2169	0.5341	0.9642	0.7793	0.9674	0.8963	0.9553	0.9632	1.6839
	446	2.183	0.6055	1.3594	0.5109	1.4099	0.8561	0.2721	0.6455	0.1995	0.3606	0.7233	0.4829	2.7209
	447	5.4384	1.9725	0.9476	0.755	1.5663	0.2609	1.6548	0.3927	0.2852	0.4154	0.4402	1.8968	4.2731
	448	1.7994	4.0248	0.206	0.5955	1.0014	0.2201	0.2842	1.4561	1.1582	0.3128	0.615	1.1139	1.6402
	449	11.2263	2.0855	0.3248	0.5396	1.119	0.2543	0.8769	1.9946	0.412	0.5229	0.2897	0.4768	0.2225
	450	11.3894	2.0837	0.6117	0.3932	0.5123	0.4006	0.5052	0.4047	1.8776	0.6632	1.5081	1.6136	8.4364
	451	0	0	0	0	0	0	0	0	0	0	0	0	0
	452	3.793	4.5815	0.7728	0.2801	0.5859	0.6298	1.368	0.4102	0.2764	0.3238	0.9765	1.266	2.319
	453	26.0254	3.1879	0.4955	0.5374	0.5359	1.3356	0.8087	0.1939	0.2989	0.5278	0.6067	1.1023	24.3694
	454	16.0778	3.248	0.8816	0.3631	0.8227	0.3984	0.3608	1.2719	0.7731	1.2904	1.0675	1.8544	21.3345
	455	6.1886	2.1097	0.8524	0.7874	0.5257	0.7658	0.2878	0.6507	0.5515	0.7181	0.5859	0.3807	5.1508
	456	26.1749	1.7861	0.6886	0.4492	0.3505	0.3281	0.9054	0.4366	0.3664	0.4214	0.8234	0.226	6.9581
	457	17.8911	2.8159	0.7829	0.497	0.2287	1.0949	0.3136	0.2344	1.3114	0.8945	2.9017	0.4437	2.7997
	458	5.5915	7.3871	0.3561	0.3593	0.749	1.0899	0.9084	1.088	0.538	1.4881	0.3774	1.0656	0.9685
	459	4.5774	0.3443	0.3177	0.1711	1.2558	0.9527	0.2837	1.415	0.2981	0.5704	1.541	0.4079	3.6508
	460	0	0	0	0	0	0	0	0	0	0	0	0	0
	461	10.7334	2.3871	0.183	0.3219	0.8478	0.6868	0.2632	0.3407	0.7372	0.525	0.2123	0.921	11.4183
	462	19.6474	1.2476	0.6479	0.4787	0.3321	0.6462	0.6293	0.6331	1.2076	0.9992	0.4209	1.4629	10.7164
	463	0	0	0	0	0	0	0	0	0	0	0	0	0
	464	3.7899	1.9077	0.2999	1.0794	1.1796	0.3886	0.6652	1.1378	1.3528	0.607	0.2875	2.6945	4.2245
	465	1.5716	2.5003	0.3861	0.8582	0.548	0.1279	0.3962	1.1727	1.1908	0.5849	0.3828	0.3651	2.1849
	466	0.1876	3.5887	0.264	0.5528	0.7715	1.084	0.7147	0.7258	0.8796	0.2309	0.2802	0.2524	0.387
	467	39.7219	3.2828	1.9478	1.7477	1.4006	0.2168	1.0689	1.6921	0.5408	0.3422	0.3057	0.9812	24.512
	468	2.0792	3.9341	1.0827	0.4262	2.6894	0.8054	0.2828	1.4271	0.2196	1.2799	1.6866	0.6263	3.33
	469	5.6119	0.1717	0.4943	0.3923	0.1422	0.1032	0.2716	0.4635	0.0565	0.0612	0.1864	0.1446	4.5394
	470	28.7822	1.1207	1.1602	1.7806	0.2534	1.3227	0.5045	0.9108	0.6235	1.399	0.4407	0.8033	6.4743
	471	24.7369	1.3339	0.5541	0.3501	0.5461	0.4908	0.1913	1.8217	0.8845	0.4678	1.138	0.3395	15.9693
	472	6.8295	1.2489	0.317	0.3137	0.2939	1.3942	0.2517	0.3154	0.3858	0.7147	0.4279	0.4201	3.404
	473	7.4451	5.0553	0.391	0.265	1.0908	2.0653	1.4209	0.3705	0.8091	0.6955	2.4123	0.6113	10.0274
	474	13.356	3.1305	1.2612	1.5491	0.2192	1.2893	0.4552	0.8119	0.4763	0.8125	1.0053	0.5069	14.1148
	475	0.3962	2.3396	1.0399	0.2972	0.5128	0.3293	0.2879	1.5918	1.1658	0.1495	1.0378	0.4988	4.184
	476	9.8023	2.8633	0.1511	0.8259	0.2753	1.275	0.4651	0.2749	0.268	0.1376	0.6804	0.4794	0.5581
	477	2.2462	7.6089	0.6477	0.5379	2.5956	1.4146	0.2289	0.4599	1.4916	0.2973	0.3119	0.7503	2.1731
	478	7.6892	4.3898	0.6419	0.1846	1.5964	1.2118	0.1985	0.7357	1.741	0.8233	0.2937	0.3632	9.4474
	479	4.0317	1.2568	0.2223	0.8265	0.7851	0.7035	0.4376	1.2779	0.5042	0.9646	0.4633	0.815	3.0422
	480	0.4728	2.1373	1.3022	0.204	0.3645	1.2775	0.7161	2.2532	0.4321	1.7471	0.2986	1.4266	0.3174
	481	2.7122	0.6615	1.0467	0.7421	1.3244	0.8904	0.2318	0.9074	0.2242	1.531	0.2753	0.7346	3.1581
	482	2.9734	0.9177	0.6096	1.7302	0.6905	0.793	0.3693	0.3555	1.2503	0.435	0.3013	0.8984	0.5969
	483	6.5496	0.064	0.4219	0.32	0.0586	0.1012	0.2771	0.3798	0.458	0.3171	0.2582	0.0954	2.4997
	484	3.2737	0.388	1.2371	0.9757	0.3155	0.5541	0.851	0.4055	0.9539	0.7641	1.955	1.8366	1.7835
	485	1.0928	1.4643	1.3555	0.6009	1.2699	1.1417	1.087	1.0095	1.9032	0.7577	0.9421	0.2354	1.999
	486	0.6812	0.2716	0.734	1.311	1.0126	0.972	0.9447	0.3388	0.5786	0.4869	0.8016	0.3954	1.9635
	487	1.4456	1.5328	1.4955	1.6783	0.4459	0.6117	2.0075	0.7438	0.8492	0.603	0.4477	0.3107	4.9386
	488	0.3836	0.4884	0.4177	0.2614	0.6333	0.5541	0.258	0.5067	0.4029	0.7258	0.4973	1.1539	1.892
	489	3.5702	1.3861	0.2238	0.3331	1.6218	1.6273	0.1464	1.4876	0.5292	1.018	0.5442	1.3828	1.9
	490	7.9476	0.4276	1.686	0.4088	1.6172	0.3246	0.6529	0.6097	1.0154	0.5924	0.851	0.253	0.6105
	491	1.8857	0.8404	0.3014	0.4273	0.5556	0.7472	1.0962	0.5683	1.9397	0.3922	0.6934	0.5528	1.0408
	492	5.2027	1.5881	1.1971	1.0107	1.1728	0.6305	1.6624	0.5031	0.4385	0.2549	1.4342	0.6757	5.9792
	493	2.1497	0.8638	0.2888	1.0502	0.8764	0.3182	0.9879	0.8722	0.2043	0.9153	0.5132	0.722	2.8428
	494	7.8545	0.3095	0.1923	1.2726	1.1549	0.1602	0.2653	0.9435	0.6374	0.7348	0.5684	0.9537	6.5305
	495	9.1934	0.1732	0.3406	0.9518	0.8864	0.4459	0.3204	0.4342	1.6689	1.1398	1.2232	0.2659	0.4774
	496	4.5892	0.4327	0.3398	1.0627	0.7147	0.4517	1.0581	0.6811	1.0558	0.196	0.4291	0.3045	3.333
	497	8.4152	1.2066	0.2754	0.331	0.3031	0.5742	0.6732	0.8124	0.7509	0.3173	0.9584	0.7461	4.7037
	498	13.8846	0.821	0.1322	0.304	0.6631	0.4247	0.3714	0.7805	0.1511	0.1499	0.224	1.3903	14.1752
	499	3.1549	0.7631	0.7896	0.4213	0.7711	0.7773	0.8537	0.5038	0.2159	0.192	0.2082	0.5064	3.0881
	500	3.8693	1.8925	0.4551	1.0962	0.636	0.6309	0.1523	0.2308	0.6614	0.628	0.4408	0.6526	2.1745
	501	2.7973	0.1469	1.0235	0.2437	0.248	1.0247	0.1695	0.4537	0.352	0.4702	0.9967	0.3164	2.1056
	502	3.8892	1.1802	0.2161	0.9957	0.7042	0.4193	0.3892	2.6822	0.848	0.7731	2.6887	0.6198	2.1167
	503	0.7849	1.8059	1.1541	0.085	0.421	1.3079	0.5641	1.555	0.326	0.924	0.3553	1.9427	0.49
	504	1.4429	1.137	1.4809	0.3932	0.4772	1.4106	0.5301	0.4793	1.0617	0.3896	0.2627	0.6511	9.179
	505	0	0	0	0	0	0	0	0	0	0	0	0	0
	506	2.8132	0.7596	1.4359	0.4225	1.0749	0.6283	0.4196	0.7825	0.344	1.2531	0.2694	0.9013	1.3772
	507	0	0	0	0	0	0	0	0	0	0	0	0	0
	508	8.6948	0.4064	0.7435	0.8943	1.1861	1.1085	0.2005	0.3851	0.5054	0.2371	0.2937	0.5941	6.6273
	509	4.8153	1.2855	0.2458	0.3952	0.3608	0.4747	0.7028	0.2156	0.236	0.6775	1.0837	0.2356	3.8109
	510	5.4722	1.0227	0.3938	0.3341	0.6532	0.3032	0.2863	0.8475	0.2736	1.0257	0.789	0.3406	5.8841
	511	1.5336	1.036	1.3953	0.4111	1.3577	0.2576	0.5311	0.9706	0.3144	0.7845	1.1595	2.5227	1.7011
	512	3.9661	1.4498	0.8017	0.512	0.4362	0.4791	0.4617	0.2582	0.6263	0.5189	2.1214	0.9006	0.2439
	513	2.9378	1.9134	0.2938	0.5749	0.6457	0.7893	1.8308	0.5854	0.5952	2.2244	0.3128	0.7643	2.9589
	514	0	0	0	0	0	0	0	0	0	0	0	0	0
	515	4.6154	0.4887	0.2016	0.2716	0.3021	1.0975	0.3245	0.4521	0.337	1.6309	0.3668	0.6585	0.3443
	516	3.256	0.614	0.0645	0.1255	0.0844	0.09	0.3131	0.1525	0.4262	0.4355	0.3671	0.1212	0.617
	517	6.9272	0.4777	0.1859	0.5503	1.7517	1.1546	0.4237	1.9249	0.6529	0.4615	0.2547	0.7601	4.1464
	518	4.8362	0.7664	1.6417	0.6206	0.2031	0.4934	0.574	1.4938	0.186	0.3138	0.6493	1.0217	4.571
	519	6.1658	2.7686	0.561	1.5981	0.9315	0.9502	0.446	1.3292	0.6913	0.7585	0.7736	0.2202	4.883
	520	3.06	1.6641	0.4316	0.7239	0.852	1.6134	0.4178	0.6142	1.027	0.2589	1.3566	0.9367	3.0208
	521	4.5554	0.2304	0.6038	0.2525	1.7533	0.9529	0.3138	0.8953	0.7339	1.2716	0.2075	0.6395	5.9244
	522	4.2015	2.685	0.8608	2.0956	0.4232	0.5311	2.9844	1.0399	1.2608	0.4645	1.2643	0.6753	0.2966
	523	2.9365	1.056	0.8526	1.6919	0.2433	0.5281	1.6393	0.3269	1.0864	0.4178	0.3383	1.9358	1.9022
	524	1.7214	0.1969	0.4658	0.396	0.6188	0.9521	1.2163	0.2093	0.7061	1.0094	0.5645	0.5616	3.5
	525	6.515	1.9245	0.6546	0.7896	1.799	1.821	0.5198	0.5062	0.6199	0.9824	1.7082	1.0747	6.5139
	526	4.8049	6.0938	1.2622	1.1258	0.543	1.3463	0.3242	0.2875	0.2325	0.869	0.3872	1.3861	2.6958
	527	5.104	2.3411	0.8195	1.8972	1.0948	1.4541	0.3294	0.2272	0.4919	1.8108	0.3545	0.36	0.3539
	528	5.8459	4.7345	0.3323	0.3763	0.9055	1.2754	1.8781	2.0718	0.2915	0.2173	0.8489	1.5221	5.4266
	529	3.6167	2.3664	0.5186	0.9153	0.3967	1.7333	1.0115	0.5459	1.1517	0.3486	2.2856	0.4298	5.0215
	530	3.9245	2.5876	1.5439	0.9445	0.5187	1.252	0.2183	1.788	0.471	0.227	1.0919	0.803	8.3604
	531	1.3992	0.404	0.5488	0.5277	0.3158	0.3242	0.2272	0.3586	0.238	0.4001	1.3426	1.979	2.1937
	532	2.7575	3.064	1.5137	0.9885	1.1158	0.4418	1.0951	0.9015	1.2766	1.2055	0.7982	0.318	0.4104
	533	1.5276	0.4594	0.303	0.8146	0.9869	1.0238	0.4935	0.7615	0.3994	1.3362	0.2835	1.6053	7.5964
	534	1.8527	3.911	0.7699	0.452	1.0738	0.6567	0.1905	2.0289	1.882	0.2624	1.6583	0.6958	1.7451
	535	4.0482	3.4732	0.5587	0.8855	0.8955	0.1875	0.2195	0.7205	0.1933	1.9025	1.3424	1.0124	1.7466
	536	5.4454	1.5053	0.4329	0.346	0.4876	0.7522	0.4072	0.916	0.3136	0.4555	0.956	1.0192	0.3397
	537	2.2131	2.495	0.9023	0.572	1.5575	0.2525	2.6381	1.0559	0.5206	0.6769	1.0082	0.2583	3.84
	538	6.2809	1.994	0.3122	0.7435	0.6731	0.4808	1.1601	1.1081	0.4919	0.5697	2.3483	1.369	4.7955
	539	9.5166	0.808	0.7406	1.2714	0.2155	1.1634	0.3796	0.5497	1.2454	0.486	1.1152	2.2238	8.486
	540	20.1559	1.7503	0.7046	0.5172	0.2707	0.7411	0.259	0.4841	0.1868	0.3362	0.7563	0.3661	5.7575
	541	15.629	0.6734	0.6236	0.2212	1.4352	1.1224	0.3315	1.0244	0.2355	1.2331	0.5929	0.473	13.3415
	542	14.6639	3.7622	0.8156	0.3038	0.3923	0.8577	0.5129	0.3246	0.4966	1.1285	1.1964	0.1975	13.3926
	543	11.5681	4.9574	0.698	1.0259	0.8783	0.5293	0.4205	0.9973	1.0907	1.7087	1.127	1.1411	7.9108
	544	32.6785	3.0098	0.3128	0.9927	0.2802	0.4569	0.8314	1.8793	0.431	0.5431	1.0304	0.9773	2.3735
	545	2.3741	1.8637	2.0591	0.8015	0.2649	0.9563	0.8233	0.9517	0.2988	0.274	0.5185	0.2547	12.8776
	546	6.1746	2.4147	0.9137	0.5029	0.2925	0.957	1.379	0.4802	0.4342	0.4679	2.2217	0.5649	3.5785
	547	0.2661	7.1408	1.0197	0.2972	0.3975	0.7826	0.9063	1.8386	2.1362	0.7669	0.7398	0.2649	2.1341
	548	0	0	0	0	0	0	0	0	0	0	0	0	0
	549	33.2938	1.1879	0.432	0.3238	1.4105	0.9362	0.7625	0.6758	0.5453	0.9233	1.0549	0.2835	29.4454
	550	6.6022	3.6501	0.3044	0.6213	0.8916	2.4889	0.4717	0.7658	0.7639	0.1268	0.4631	0.7205	4.1676
	551	9.7049	1.1875	0.2681	0.1966	1.425	0.8708	0.598	0.2206	1.0184	0.2848	0.7177	0.2846	10.7559
	552	0.7022	2.3675	0.8563	1.1928	0.412	0.6518	0.691	0.4997	0.273	0.1662	1.0484	0.2133	7.3087
	553	7.0927	2.5415	0.523	0.4501	0.3689	1.4439	1.4572	0.2521	0.3234	0.4342	2.1354	1.0423	5.9889
	554	2.8112	2.9902	1.0239	0.4901	0.5114	0.4991	1.0932	0.6311	0.767	0.4667	1.0693	0.2173	2.7749
	555	7.4482	6.8511	0.5873	0.2973	0.2247	1.6293	0.4922	2.4213	0.5389	0.2228	0.5178	2.3961	0.3339
	556	6.8874	0.6572	0.3245	0.5473	0.8928	0.4284	0.3585	0.3301	0.8662	0.6492	1.3327	1.5907	5.6255
	557	2.9481	0.6988	1.3519	0.2257	0.3281	0.6371	0.4552	0.2862	0.5363	0.2163	1.2608	0.9365	3.4791
	558	0	0	0	0	0	0	0	0	0	0	0	0	0
	559	21.4049	7.1972	1.4136	0.2459	0.237	1.5164	1.6505	0.3338	0.2359	0.5141	0.5576	2.4471	5.8619
	560	2.2385	1.1892	0.5179	1.9295	0.2207	0.9403	0.4096	0.5695	0.2996	0.218	1.3573	0.7136	4.9875
	561	5.3525	0.0353	0.428	0.2503	0.2085	0.1355	0.2827	0.1784	0.1393	0.025	0.0584	0.4006	1.5835
	562	4.4007	3.7471	0.2363	0.7202	0.7888	0.3265	1.3119	0.4896	0.2452	1.1254	1.0006	0.1816	2.1386
	563	1.4775	0.2782	0.7616	0.3172	0.9466	0.3613	0.9974	0.5483	0.4199	0.9763	1.3944	0.2903	4.0527
	564	8.1318	0.2058	0.3111	0.8956	0.2731	0.2881	0.7454	0.3432	0.4248	0.2506	1.2996	0.5193	6.3225
	565	25.0484	1.5923	1.1787	0.3399	0.3862	0.3058	0.5945	0.2823	0.4958	0.2619	0.8154	0.5488	2.7676
	566	15.5688	0.3094	0.2381	0.2244	0.3035	0.3876	0.3426	0.2733	0.3735	0.473	1.8535	0.9563	9.0227
	567	14.4864	3.255	0.2866	0.948	0.3683	0.2735	0.7885	0.3417	0.3441	0.2456	1.5429	0.2891	9.7008
	568	2.0173	1.8554	0.2729	0.2259	2.2946	0.8827	2.352	0.3833	0.5452	0.6295	0.2574	0.5475	2.3746
	569	0.8707	2.3797	0.3451	0.3588	0.6358	0.7312	0.2326	0.8183	2.0603	0.565	1.857	1.4197	4.7948
	570	0.3877	0.4201	1.158	0.9382	0.5657	0.6525	0.4115	0.2397	1.7762	0.8218	0.7696	0.7128	2.6935
	571	3.8549	1.9984	0.8934	0.6881	1.263	0.4546	0.8212	1.4099	1.582	0.9691	1.2727	0.683	0.3748
	572	1.1162	4.7891	0.5205	0.6723	0.2798	0.4935	1.0131	0.8082	1.0551	0.3062	0.5138	0.8695	5.4947
	573	11.4901	4.3435	0.4615	0.3372	0.3991	1.0308	0.5663	0.2288	0.7381	1.1399	0.5132	0.5819	11.5778
	574	2.8885	1.485	1.2104	1.9425	1.3529	1.3806	1.6697	1.2795	0.4201	1.2506	0.3765	0.3708	0.633
	575	6.7314	1.0519	0.8629	0.8013	0.8337	0.8444	1.0629	0.6926	0.9117	0.4679	0.2923	0.3489	4.5836
	576	2.5542	1.6193	0.8917	0.4535	0.7138	0.4893	0.6027	0.2123	0.6449	0.346	1.4222	0.2723	1.4326
	577	7.1308	0.3401	0.1476	0.294	0.2569	0.2521	0.4459	0.268	0.822	0.4176	0.2301	0.5795	3.3345
	578	1.1629	2.0848	0.8604	0.3238	0.5347	2.1962	0.7572	1.0732	1.2044	0.6004	0.4568	0.3786	0.9371
	579	19.651	4.2146	0.579	0.6935	0.6286	0.2014	1.0549	0.4311	0.5237	0.327	0.606	1.1576	3.8787
	580	5.1875	1.1531	0.5213	0.3693	1.0608	0.8136	0.642	0.356	1.3508	1.5078	0.3896	1.1694	0.4713
	581	6.3905	3.3783	1.4427	1.3224	0.4843	0.5258	0.4876	0.3858	0.4661	1.4147	0.3662	0.661	2.9479
	582	1.4983	2.1919	0.5334	0.7333	1.3104	0.4032	0.9344	0.2601	0.2129	1.0221	0.188	0.403	3.229
	583	10.479	1.576	1.5178	1.1923	1.4814	0.5669	0.5812	0.9583	0.1961	1.5561	0.3556	1.8499	11.5132
	584	0.357	8.1752	0.4687	0.8422	0.9897	1.3567	0.2532	0.5479	0.2914	0.3426	0.9199	1.7034	1.0618
	585	12.4877	2.0181	0.9653	0.9985	0.8353	1.7003	0.3734	0.245	0.9424	0.6472	0.2596	0.534	5.4271
	586	2.8793	3.6336	0.2012	0.5592	0.2334	0.6099	0.7423	0.5284	0.7369	0.4226	0.8614	1.5334	1.7759
	587	26.0999	1.408	0.8093	0.2983	0.6598	0.8866	0.3768	0.6579	0.5289	0.8461	0.2187	1.9601	3.8138
	588	15.8733	1.5847	0.3164	0.768	1.0924	0.7073	1.6685	0.5714	1.6226	0.4437	0.5907	0.3459	0.8859
	589	9.622	3.6851	0.7486	1.4887	0.3028	0.5507	0.2766	0.5152	0.3154	0.5061	1.3991	0.81	6.25
	590	3.3092	3.0607	1.729	0.7756	0.5064	1.5849	0.2202	0.2678	1.1611	1.6885	0.7528	0.3762	0.6317
	591	0	0	0	0	0	0	0	0	0	0	0	0	0
	592	5.003	0.3026	0.7444	1.1322	0.198	0.6906	1.0588	1.5374	0.798	0.3789	0.5596	0.667	2.3017
	593	14.6234	4.1919	2.4095	0.6793	0.7806	0.7143	0.2388	0.8903	0.7976	0.7074	1.0052	0.5399	14.1852
	594	13.5026	1.0705	0.5419	0.4557	1.3125	1.1626	0.6992	0.9404	0.3264	0.8334	0.7342	0.6014	11.7124
	595	25.7547	0.3313	0.3039	2.7061	0.5425	0.8454	1.0799	1.3366	1.1708	0.2478	0.231	1.3739	12.4666
	596	16.7393	6.5542	0.7991	0.1267	0.5708	0.54	0.845	0.3739	0.3155	2.1492	1.3376	0.2772	14.532
	597	0.2552	0.583	0.4129	0.5783	0.7206	1.1823	0.241	0.4972	0.7276	0.819	0.6634	0.3711	2.5252
	598	0	0	0	0	0	0	0	0	0	0	0	0	0
	599	9.9356	2.6103	0.1307	0.3942	0.4022	0.2121	0.1864	0.0965	0.0856	0.2737	0.1238	0.2513	7.254
	600	5.6159	5.3143	0.573	0.481	0.6235	0.571	0.3625	0.9859	0.3236	1.3367	1.2393	0.465	1.3165
	601	0.8567	2.4419	0.6384	1.4102	0.294	1.5619	1.6573	0.7397	1.1767	1.022	0.648	0.2038	2.9957
	602	0	0	0	0	0	0	0	0	0	0	0	0	0
	603	3.8169	0.8381	0.4187	0.4717	0.1704	0.2051	0.3067	0.3241	0.2585	0.4628	0.7743	0.5341	7.5733
	604	3.4735	0.9786	0.3783	0.4298	0.6052	1.6879	0.3226	0.2921	0.9764	0.7771	0.1898	1.0284	2.5161
	605	18.1015	1.1137	1.3298	0.6372	1.3917	0.9166	0.9588	0.6774	0.4272	0.2514	0.8904	0.498	15.016
	606	3.4861	1.7956	2.1154	0.4668	1.0187	1.1256	0.2602	0.3245	0.4139	0.1026	0.3256	0.339	12.9157
	607	6.3697	0.7359	0.5778	0.6177	1.1341	0.643	0.8452	0.5556	0.78	0.2114	0.8674	1.4467	3.3058
	608	1.0107	2.5979	0.7317	0.5407	1.5099	2.9194	0.9306	0.5821	2.383	0.3771	1.3873	1.037	0.5888
	609	0	0	0	0	0	0	0	0	0	0	0	0	0
	610	3.3776	2.9237	0.4427	0.343	1.2646	1.0437	0.7099	1.1631	0.9345	0.3232	0.9205	0.5095	1.7143
	611	10.6521	0.3204	0.3158	1.4646	0.3522	1.7005	0.2057	0.7315	0.3047	1.2963	0.3437	0.2522	6.8934
	612	12.1076	6.3937	0.3436	0.4513	0.2842	1.3617	0.6051	0.5756	0.3097	0.7312	1.0067	2.0633	12.4488
	613	0.2834	0.9362	0.1908	0.7975	1.0811	0.9916	0.2475	0.5003	0.3443	0.202	0.3156	0.2835	2.3058
	614	20.3356	2.0145	0.6555	1.2546	0.3813	1.1051	0.4605	0.8342	0.3685	0.728	0.5964	0.2726	11.2961
	615	1.8617	1.8215	0.5391	0.203	0.2701	1.7472	0.299	0.2978	0.8962	0.3988	0.5022	1.1373	1.1278
	616	13.0513	0.7483	0.4816	0.7128	0.7692	1.6607	1.0304	2.6866	0.201	0.5196	0.6832	0.6408	2.2501
	617	3.0102	0.549	0.4938	0.6097	0.9026	0.1712	0.3437	0.3663	0.2943	0.2899	0.6554	0.3121	3.4709
	618	1.5396	6.3395	0.4234	0.3572	1.1348	0.4983	1.1583	0.3398	0.8357	1.1797	1.5596	0.3441	1.7185
	619	5.6006	2.1663	1.4388	0.2577	0.5313	2.397	1.989	0.4595	0.7621	0.4008	0.4341	1.7012	4.3858
	620	0.7168	6.4658	0.1965	0.9143	0.3075	0.2813	0.4432	0.3409	0.2723	0.6849	1.0736	0.1896	5.0867
	621	4.6316	0.561	1.0854	0.4875	0.5276	0.5493	0.4668	0.8097	0.9631	0.6167	0.6119	1.3167	0.437
	622	1.8085	0.889	0.6602	1.2968	0.9858	1.1028	1.3756	0.9463	0.8383	0.445	0.2452	0.4084	1.2638
	623	1.1137	0.2018	0.5608	0.8207	0.4267	0.7709	0.3997	1.0848	0.4043	0.2723	0.9205	0.4316	0.5516
	624	4.2976	2.0794	0.5985	0.6159	1.2179	1.3843	0.277	0.5045	1.5225	0.9961	0.7384	0.6958	2.8712
	625	11.5409	0.4928	0.3847	0.6589	1.3011	0.7885	1.7666	0.3769	0.5666	1.0975	1.2551	0.2797	7.4679
	626	0.89	0.396	1.1898	0.6633	0.6457	2.0663	1.3328	0.5181	1.4838	0.8274	0.463	1.5599	0.3861
	627	6.0198	1.0756	0.8714	1.387	0.6055	0.3105	0.424	0.2428	0.3951	0.217	0.5771	0.5421	6.1216
	628	0.7878	0.5912	0.4621	1.3746	0.9917	0.987	0.2537	0.211	0.2589	1.2611	0.2425	0.8292	0.5632
	629	4.0573	1.023	0.2142	0.5412	0.3794	0.6774	0.7022	0.4336	0.9161	0.5004	0.2378	0.4461	5.4229
	630	9.3215	2.0776	0.7015	1.1702	3.218	0.4174	0.5212	0.5238	0.4634	0.4032	1.2316	0.2728	9.224
	631	3.9858	1.5907	0.9553	0.236	2.2478	0.4629	1.5075	0.2985	1.0097	1.1708	0.5259	0.2595	1.0956
	632	4.3672	0.4324	0.9862	0.2372	1.1841	0.3405	0.2383	1.9026	0.8674	0.2473	1.0993	0.655	1.7743
	633	8.9811	0.5007	2.1782	0.2904	0.6667	1.0387	0.6634	0.2606	0.3116	1.0328	1.81	0.735	9.9629
	634	7.2882	0.4491	0.3628	0.6599	1.4667	2.0884	0.6332	0.5118	0.3486	0.4181	0.8537	0.3662	2.8029
	635	2.0253	3.1459	0.5037	1.4707	1.3652	1.1271	0.8698	0.5288	0.8998	0.1943	0.344	1.7738	4.9059
	636	5.2773	0.4427	0.7621	0.6639	0.5778	1.3318	1.087	0.7353	0.3753	0.9572	0.3605	0.4201	5.0761
	637	8.9484	0.737	0.2478	0.8895	0.2026	0.3098	1.4299	0.2923	0.3524	0.4806	0.2331	0.3634	4.7589
	638	3.9258	0.2326	0.6781	0.7829	1.2135	0.3356	1.5001	0.6544	0.5314	0.6157	0.4057	0.2984	5.214
	639	3.2074	1.0611	0.8419	2.0973	2.1466	1.5464	0.2421	0.4763	0.3015	0.222	0.2302	1.5878	2.9096
	640	1.8969	1.466	1.5811	0.547	0.3047	1.1483	1.8812	0.2591	0.3033	0.7427	1.1947	1.7345	5.3833
	641	16.9424	0.3642	0.3593	1.3646	0.7154	0.246	0.8904	1.024	0.1497	0.5099	0.9151	1.2062	10.3687
	642	14.7928	0.435	0.6601	1.0957	0.5619	0.4134	0.5303	0.4333	0.3711	0.5359	1.4441	0.4623	1.8133
	643	21.3542	0.18	0.1255	2.1087	1.5768	0.6234	0.4198	0.4144	0.3397	1.7343	1.1705	0.6428	10.2736
	644	21.7615	0.9198	0.4933	0.9448	1.7305	0.3864	0.4284	0.774	0.5159	0.7942	0.2636	0.2032	17.6262
	645	10.2486	1.4196	0.2796	0.3551	1.5178	1.2074	0.5978	0.4225	1.5541	0.2609	1.3309	0.8861	11.1378
	646	10.3747	0.5356	1.2234	1.1564	0.2461	2.251	0.9048	0.3154	0.6882	1.269	0.1962	2.537	9.295
	647	2.9444	0.3061	0.3226	0.5677	0.2694	0.4307	1.2057	0.7131	1.0044	0.8343	2.2234	1.6668	0.3491
	648	6.779	0.2328	0.1396	0.9764	1.0454	0.3614	0.3348	0.3668	1.4514	0.2911	0.4433	1.3773	4.5476
	649	36.6111	0.4741	0.4495	0.4202	0.5491	0.7816	1.2418	0.228	0.8427	1.3586	0.8452	0.4043	15.2947
	650	4.4467	1.1498	0.447	0.332	0.7134	1.0271	0.2613	0.845	2.3777	0.2593	0.3244	0.9349	9.53
	651	2.9609	0.3457	0.8504	1.7393	1.0182	0.2643	1.566	0.529	0.3247	0.5763	0.7958	1.4879	10.7131
	652	7.1001	1.5989	0.557	0.1977	0.9884	0.8449	0.4067	2.1048	0.2059	0.9634	0.5601	1.454	1.6683
	653	13.549	0.3593	0.8468	1.1538	0.178	1.2795	0.3292	1.0403	2.2575	0.7424	1.3789	0.8015	11.018
	654	10.5669	0.3914	0.3972	0.4719	0.4703	3.0423	0.301	0.5939	0.4418	0.5113	1.1689	0.2863	3.872
	655	23.9788	0.5346	0.8194	0.4739	0.2993	1.0936	0.7805	1.1598	0.4127	0.3312	0.2408	0.3241	22.12
	656	1.9142	1.1651	0.3433	0.3982	2.82	1.3627	0.4414	0.6182	1.4899	0.4759	1.3675	0.5045	0.9512
	657	16.0313	0.5853	0.2228	0.9973	0.8481	0.3948	1.3779	0.5704	0.2346	0.1765	0.3566	0.6375	14.8235
	658	13.171	1.4373	0.2344	0.3302	1.64	0.2794	0.4034	0.3227	0.9094	0.5503	0.5645	0.5571	17.5531
	659	1.834	0.1814	0.2501	0.2936	1.1162	0.2838	0.2217	0.4302	0.3675	0.3268	0.9751	0.525	1.2754
	660	4.4134	0.5903	0.3612	1.6019	2.3071	0.7287	0.2511	0.8625	0.3652	0.7036	1.4041	0.4247	0.4165
	661	10.439	0.273	1.2196	0.2602	2.6549	1.0839	1.6556	1.922	1.0435	0.1916	0.1643	0.6269	10.9249
	662	0.7774	0.1867	0.6048	2.013	1.0018	0.3145	0.3202	0.9486	0.6338	1.0634	0.2162	1.0321	1.2958
	663	0.9064	0.3448	1.5522	1.1261	1.3406	0.3969	1.1469	0.4134	0.6005	0.7188	1.3316	1.5587	2.2695
	664	12.1495	3.0257	1.045	0.273	0.7017	0.6448	0.7235	0.3791	0.8367	0.532	0.2684	0.2719	8.6204
	665	18.4148	0.3259	0.178	0.3972	0.5904	0.3012	0.5489	0.7333	1.1609	0.1799	0.2509	2.3449	7.4547
	666	0	0	0	0	0	0	0	0	0	0	0	0	0
	667	2.0151	2.321	1.4359	0.8138	0.5917	0.3351	1.9395	1.2498	0.4777	1.3943	1.4262	1.8843	0.3354
	668	9.5046	0.8502	0.1834	1.0251	0.3288	1.0256	1.0821	0.3105	1.3702	0.88	0.9485	0.3315	12.0013
	669	0.7406	0.3028	0.2568	0.5517	0.2286	0.6145	1.2568	0.2279	0.2336	0.239	0.4995	0.4787	1.4312
	670	6.2438	2.3708	0.9988	0.2201	0.4555	1.7102	0.8068	0.9492	0.8032	0.2209	0.836	0.2683	4.6726
	671	1.107	0.3166	0.3768	1.8549	1.7392	0.1874	0.3812	0.6995	1.083	0.7782	1.0597	0.7517	4.7182
	672	1.9051	1.8508	2.0439	1.4018	0.3159	0.6044	0.168	0.3196	0.9126	0.5883	0.3323	0.2607	0.6118
	673	18.0722	5.5691	0.7671	1.8713	1.6799	0.8304	0.2688	0.8254	0.366	2.0701	0.6874	0.4806	7.8308
	674	14.4859	2.6265	0.6977	1.0208	0.2748	1.0897	0.4638	1.2333	0.3785	0.475	0.4124	0.5912	13.5832
	675	10.1786	5.1672	1.8684	1.5249	0.2137	1.6539	1.5722	0.9169	0.7684	0.3477	0.2319	0.2491	7.8074
	676	25.7916	4.4868	0.8712	0.6134	1.4658	0.9253	0.3506	0.9812	0.6638	0.4026	2.7082	1.6688	20.5047
	677	0.766	4.142	2.0034	0.3857	1.3432	0.389	0.3733	0.2759	0.449	0.2715	0.9549	0.7555	0.6394
	678	0.5195	6.9672	0.7674	0.2504	1.1358	0.2657	0.5315	1.0761	0.9437	1.0816	0.6406	1.1043	6.4131
	679	4.338	1.8605	1.4715	0.3345	0.3625	0.224	0.2762	0.4678	0.3484	0.4928	0.1881	0.7059	2.8113
	680	6.4225	1.7273	0.6086	0.3785	0.6903	1.318	0.5312	0.3044	1.6852	0.489	2.0656	0.3869	0.7171
	681	0.5605	2.88	0.6005	0.3971	1.0235	0.9865	0.2995	1.3714	0.8986	0.5746	0.6694	0.3005	3.0949
	682	0.3817	2.6092	0.1995	1.2263	0.2195	0.4398	0.251	0.2188	0.2293	1.5025	1.2411	1.1552	9.0893
	683	6.6953	3.876	0.4925	0.7738	1.5872	0.5307	1.6631	1.2933	0.3696	1.3709	0.2028	0.7808	2.2991
	684	5.8635	1.6763	0.3086	0.4584	0.4037	0.6643	0.9484	0.5362	0.3524	1.0196	0.9706	0.7896	2.2793
	685	5.0253	5.8385	0.2198	0.5264	1.2034	0.4228	0.492	0.2388	0.5612	1.0001	0.4445	1.0645	9.4758
	686	7.2033	2.7276	0.7787	0.5652	0.3201	1.8262	0.3769	1.4247	0.2554	0.3165	1.3385	0.652	7.2154
	687	13.3432	1.5159	1.425	0.3549	1.5037	0.7638	0.7014	0.4619	2.4215	0.776	0.777	2.037	9.8455
	688	29.287	2.946	0.2869	0.8723	1.2267	2.2639	0.5444	0.399	0.2522	0.2742	0.2846	0.2529	10.8951
	689	15.3051	1.3883	0.997	0.3791	1.4941	0.6882	1.7181	1.5332	0.7585	0.6329	1.4953	0.4444	3.229
	690	20.5205	12.7865	0.9978	0.6991	0.4361	1.4185	1.7403	1.9095	0.9886	2.1565	1.601	0.2689	9.1294
	691	8.58	1.1787	0.2585	0.2419	0.6445	0.3407	0.8502	0.5972	0.2188	0.1842	1.1328	0.3287	5.4219
	692	6.6783	1.2142	1.6572	0.5871	0.4366	0.1673	1.2484	0.9776	0.3981	0.2127	0.8476	1.3188	21.0805
	693	1.1731	0.2226	0.2472	1.097	0.1588	0.3602	0.6977	0.4862	0.3765	0.8603	0.2475	0.257	4.0467
	694	0.2795	1.3526	0.3108	0.2944	2.3835	0.4327	0.4298	1.0764	0.518	0.3011	0.5745	2.0345	1.5406
	695	6.4086	0.7015	0.4489	0.3173	0.426	0.9368	0.2567	1.3504	1.6025	1.0553	0.397	1.3846	0.1403
	696	20.4734	5.1672	0.3292	1.0046	0.3978	0.5224	0.4478	1.4136	1.8416	1.4603	0.4106	0.9916	2.1759
	697	1.6601	10.1556	0.9321	0.2149	0.3391	1.1765	0.6839	0.1231	1.0092	0.7374	0.8517	0.9546	3.0619
	698	4.1998	5.5953	0.9363	0.3182	0.4768	0.5387	1.2862	0.4415	0.4005	0.3825	0.3797	0.5182	1.9861
	699	15.9876	11.5568	1.383	1.7084	0.3895	0.7296	1.6581	2.1046	1.3613	0.8408	0.1868	0.5901	7.1733
	700	9.3551	2.5909	1.8042	0.7989	0.8274	0.3239	0.8239	0.2938	0.2467	1.3451	0.4681	0.4133	7.3616
	701	1.1031	5.1547	0.3292	1.6604	0.2981	1.1503	1.4318	0.4177	1.175	1.1311	1.1019	0.2356	2.0283
	702	5.2664	4.3305	1.9698	0.9285	0.8264	0.9838	0.4523	0.3094	2.6021	1.0371	0.4086	0.7475	7.2927
	703	2.1471	11.6653	1.3008	1.6589	2.5274	1.0068	1.2189	0.495	0.9081	0.8047	0.1808	0.9939	5.4735
	704	7.683	12.7098	1.3445	1.5649	0.5234	0.5763	0.3502	0.2735	1.3288	1.0124	0.7275	0.5472	2.111
	705	1.5371	0.2997	0.595	1.0831	1.0273	0.2267	0.2277	0.2812	1.6433	0.3786	1.2347	1.2671	2.064
	706	3.7024	0.865	1.0329	0.4795	0.7852	0.9459	0.4044	2.3974	0.8186	0.4213	0.2733	1.2375	0.8839
	707	2.9103	16.7558	1.0998	1.9501	1.7366	1.6484	1.5121	0.7674	1.7239	0.8928	0.9186	0.8396	0.5278
	708	1.1251	10.0021	0.7882	1.7762	2.0683	0.7687	1.3124	0.3097	1.1066	0.2453	0.4896	2.456	3.7564
	709	8.9168	2.2949	1.0693	1.0499	1.4902	0.2738	0.1971	0.3486	0.3099	0.3472	1.1908	2.0587	7.1441
	710	5.472	3.5216	1.3138	1.1268	0.4917	0.3262	0.5476	0.1917	1.6111	0.5828	0.3181	0.549	5.4876
	711	2.1233	6.193	0.3729	0.9927	0.8824	0.3654	0.5127	0.3358	1.7494	1.1287	0.2675	1.1084	2.8464
	712	10.6048	4.0381	1.7459	1.351	0.3832	1.9113	0.5455	0.2802	0.9096	1.6418	1.1918	0.2776	5.8818
	713	0.3525	3.5298	0.974	0.3584	0.1717	0.3563	0.3262	0.376	1.102	0.9577	0.7877	0.8888	4.1984
	714	2.2013	1.458	1.2112	0.1922	1.241	0.4566	0.7546	0.9392	1.466	1.4677	1.148	0.6671	1.2917
	715	11.6302	4.6556	0.5442	0.1584	0.3093	1.2834	0.5282	0.3897	1.315	1.586	0.5236	0.6636	2.7934
	716	3.428	0.963	0.324	1.3875	0.2	1.2022	1.497	0.1944	0.2665	0.8209	0.8354	1.0726	1.2272
	717	9.463	3.9354	1.2015	1.2513	0.8986	0.2586	0.5232	0.8882	0.3128	0.2893	0.3788	1.5513	0.3297
	718	0.2929	3.1416	0.6623	0.3638	0.6131	0.8795	0.9386	1.1958	0.268	1.7275	1.2575	0.3224	0.2862
	719	1.3904	8.6515	1.2359	0.6687	1.5791	0.6388	0.6753	0.7348	0.5566	2.4663	0.6759	0.758	1.0562
	720	5.5106	0.4205	0.8418	0.5174	0.6467	0.951	0.9896	1.0733	0.5901	0.4497	0.6025	1.0783	11.2636
	721	2.7809	3.0764	1.2657	1.1454	0.4637	0.3015	0.7604	0.1244	0.3341	1.3598	0.643	0.9483	3.9112
	722	3.5946	4.6923	1.2031	1.2795	2.5801	0.4351	1.1261	0.5679	0.3959	0.2721	0.4819	0.8775	1.0052
	723	5.6356	2.6649	1.0636	1.4322	0.5326	1.4333	0.5981	0.4529	2.361	1.3149	0.459	0.5451	4.2889
	724	15.1518	4.0291	0.4812	0.9021	0.3053	0.9688	0.3334	0.3356	0.2657	1.8247	0.3704	1.4925	6.169
	725	1.3338	7.3857	0.288	0.9471	0.2334	0.2593	1.2811	0.8875	0.8585	0.2215	0.3531	1.6699	1.6605
	726	5.2685	1.4865	0.5364	1.7878	0.5187	2.3731	0.6246	0.5608	1.0941	0.3094	0.2527	0.261	4.4774
	727	27.6971	0.387	0.323	0.6472	1.1274	0.6823	1.1008	0.389	0.6045	0.8129	1.1166	0.7993	16.2157
	728	14.9812	7.229	0.402	0.3248	0.2226	1.604	0.7462	0.7637	0.384	0.6001	2.2379	0.3663	15.4581
	729	1.6302	10.3991	0.1193	0.2127	0.3181	0.6198	0.9995	1.4387	0.8878	0.4719	0.2828	1.1121	1.1622
	730	0	0	0	0	0	0	0	0	0	0	0	0	0
	731	9.3227	0.7557	0.8402	0.2985	0.5374	1.3492	0.9973	1.5932	0.1899	0.6228	0.7027	1.0756	8.7909
	732	14.3949	0.3024	1.3755	1.2716	0.547	0.8031	0.5745	0.574	2.2982	1.7293	1.7955	0.7575	5.2927
	733	1.6381	4.844	0.3616	2.2293	0.3963	2.7951	0.6849	2.4755	1.8066	0.3986	0.2421	0.3292	5.5277
	734	21.798	4.8629	1.3427	1.5103	0.3537	0.3004	0.2017	1.117	1.2968	0.7417	0.2935	0.2702	9.0569
	735	6.7862	10.3397	1.3329	0.1949	0.3078	0.4312	0.4788	0.8191	0.4917	0.8342	0.1592	0.9484	0.3422
	736	7.8701	6.4533	1.4342	2.0164	1.0744	0.4806	1.3727	2.106	1.8376	2.2173	1.2193	1.6127	6.3782
	737	16.0063	6.102	0.75	0.8401	0.2725	0.6455	0.2526	0.5534	1.8824	0.2838	0.6047	0.437	8.3646
	738	7.8863	0.5157	0.3467	0.5333	0.1743	0.2179	0.2395	0.8008	0.238	1.2737	0.1766	0.7493	5.535
	739	14.6739	6.1377	0.6253	0.8322	1.081	2.0848	0.6676	0.8141	1.0007	0.737	1.2441	0.7426	7.0044
	740	27.1854	8.9231	2.6153	1.4091	0.5977	1.3723	0.2457	0.2142	1.4629	0.407	1.741	0.9014	19.5414
	741	3.5882	4.4355	0.5424	0.5981	0.652	0.2205	0.5727	0.7688	0.5986	0.283	1.0409	0.2633	2.643
	742	3.2811	5.9606	1.2833	1.3882	0.3536	0.3536	0.3733	0.7981	0.9094	0.7207	2.5068	0.2404	0.2419
	743	2.4851	1.6831	0.3909	0.3708	0.9332	2.0752	0.6599	0.2758	1.6716	0.4105	0.9311	0.2387	6.3198
	744	1.8701	2.8929	1.6994	0.5514	0.2799	0.2216	1.2866	0.489	0.1358	0.7523	0.5412	0.3095	1.9526
	745	5.5369	1.5815	1.413	0.1798	0.6386	0.6579	0.233	0.5063	0.8325	0.4857	1.6989	0.4096	0.9119
	746	1.8082	0.5622	1.2498	0.5242	1.0861	0.6171	0.6216	0.2938	1.2453	1.2093	0.5188	1.211	2.165
	747	4.878	1.3052	0.2339	1.6953	0.9743	1.3865	0.6838	1.0334	2.1157	0.652	0.3407	0.4458	4.7867
	748	1.1225	0.4175	0.3228	0.2517	0.2499	0.3286	0.5543	1.1641	0.2915	0.9644	0.3916	0.297	0.5065
	749	19.7271	2.6503	0.3112	0.3802	0.3049	0.4095	1.0185	0.6637	0.2995	0.1888	0.3353	0.8631	15.896
	750	3.967	1.0037	0.8811	0.5476	0.4875	0.3649	0.1734	0.2068	0.6412	0.306	0.3448	0.8479	4.062
	751	2.4879	0.2586	0.3031	0.8976	0.7501	0.4673	0.5431	0.7113	0.5951	1.3996	0.2069	1.2808	2.905
	752	0.2462	1.4	0.863	0.3394	1.3377	0.2199	0.9091	0.4265	0.3995	1.4955	0.5822	0.3163	4.4759
	753	0.4496	0.6771	0.7651	2.4276	0.4572	1.2218	0.6767	0.1698	1.9178	0.9035	0.7326	0.7346	0.252
	754	3.9915	3.578	1.1898	0.5	0.5896	0.2921	1.3659	0.6016	1.3812	0.3529	0.999	0.2556	0.289
	755	6.035	2.4018	0.5674	0.3652	0.6482	1.247	0.8894	0.2166	0.4356	0.1539	0.658	0.4147	3.6019
	756	0.124	1.4234	1.496	1.4797	0.2661	0.468	0.7419	0.4019	0.5512	1.8441	2.4608	0.2981	4.7462
	757	13.4803	0.5135	0.8991	0.679	0.3016	0.4865	0.948	0.3326	0.7019	0.5685	0.3733	1.2139	18.6021
	758	11.6163	0.6971	0.5313	2.125	0.6612	0.3886	0.4474	1.7733	1.2781	0.307	0.8746	0.742	7.989
	759	6.8046	1.7028	1.6953	1.2424	0.2553	1.4138	0.3557	1.0404	1.1163	0.2243	1.2994	0.2753	2.8244
	760	3.4911	0.3917	0.2658	0.4053	0.5662	1.0535	0.2454	0.6899	0.8386	0.2189	1.1362	1.1279	1.2966
	761	5.5534	1.2879	0.2093	1.0937	0.7718	1.2744	0.3113	0.7112	1.2943	1.3827	0.8205	1.7863	1.3575
	762	12.8706	2.3315	1.0309	0.92	0.7546	1.3199	0.2392	0.5645	1.6984	0.3066	0.3011	1.1601	3.5613
	763	10.7706	0.2638	0.1475	0.2279	0.134	0.7285	0.4464	0.3239	0.8073	0.176	0.7742	0.5659	1.1399
	764	1.5686	0.9273	0.4742	0.2246	0.9017	0.348	1.0264	1.8613	0.5473	2.7247	0.2249	1.728	8.2011
	765	4.4006	3.8248	0.9996	0.3935	0.7006	1.2188	0.7264	0.3455	0.6716	1.0962	0.4156	0.9896	3.4304
	766	4.6332	0.4002	0.5136	0.1516	0.7023	1.4759	0.3307	0.7257	0.988	0.7829	0.2233	0.5866	7.9192
	767	0.9577	3.7362	1.5842	0.4444	1.1117	1.0897	1.0251	0.2656	1.3577	0.4211	0.3471	0.4512	5.0384
	768	2.5762	3.8111	0.3207	0.629	1.0955	1.8686	0.3502	0.3894	0.8114	0.2894	0.3599	1.1269	5.4967
	769	0.2785	0.2449	0.2446	0.2152	0.4334	0.5204	0.573	0.9598	0.2336	0.442	1.2053	0.4109	2.3641
	770	6.1397	3.9103	0.8874	1.0593	1.0318	2.4231	2.8754	1.5044	0.4914	0.4346	0.3766	0.914	4.1605
	771	4.8621	1.2403	0.9116	0.5695	1.8991	0.4998	1.0455	0.3271	0.7146	0.1545	0.6727	0.5103	7.0622
	772	5.2877	2.4878	1.5564	0.3746	0.9149	0.3206	1.0356	0.5406	0.4683	0.8675	1.144	0.294	1.3118
	773	10.3927	0.7328	1.0684	1.6697	0.3409	0.2788	0.2844	0.8343	0.5098	0.535	0.297	0.1687	0.7103
	774	32.9944	0.2884	0.9216	0.9565	0.8191	0.2072	0.43	0.3109	0.4169	0.6454	0.2529	0.3472	18.0129
	775	3.7972	0.4209	0.8202	0.6084	0.8571	0.3024	1.6899	0.3227	1.0049	1.5347	0.5614	1.0999	4.3443
	776	5.2166	1.3061	1.5995	0.3571	2.4669	1.31	0.3151	1.2068	0.8255	0.3502	1.2185	0.4515	0.4069
	777	0.7682	0.2012	0.3162	1.0088	1.1409	1.0392	0.8201	1.1662	1.5554	1.8853	0.5844	0.4681	1.8181
	778	7.9983	1.4051	1.9308	1.1503	1.3676	0.6864	0.925	0.4213	0.2947	0.619	0.2166	0.4626	6.6659
	779	3.6909	1.9924	0.9225	0.9207	2.0829	0.4466	0.4384	0.5757	0.9619	0.7248	0.6917	1.666	0.3034
	780	1.5834	3.0093	1.329	0.8409	0.5956	0.3955	0.2213	0.2673	0.5134	0.1662	1.0365	2.0261	8.4703
	781	0	0	0	0	0	0	0	0	0	0	0	0	0
	782	0.1901	0.3789	0.3743	0.3208	0.1705	1.256	0.358	0.3017	0.8599	0.2805	0.2579	0.4886	4.4767
	783	3.5207	6.2714	1.1723	0.2399	0.8448	0.669	0.2942	1.7127	0.9773	1.2782	0.3401	0.7143	3.8727
	784	3.8918	2.4243	1.3283	1.8865	0.7529	1.0516	1.1575	0.7011	0.4814	0.8532	0.4083	0.6038	2.7791
	785	0	0	0	0	0	0	0	0	0	0	0	0	0
	786	0.7992	1.017	0.4207	0.4528	1.1196	0.9318	0.4119	0.8655	0.3821	0.6685	0.4335	0.2479	0.2679
	787	0.2569	1.2242	2.1399	0.4193	0.7225	0.6867	1.0127	2.7944	0.4253	0.269	0.4191	1.7129	1.4889
	788	10.5501	4.6147	0.7103	0.6308	1.0435	0.6882	1.3928	0.4638	0.3068	0.4721	0.4789	1.0835	0.2339
	789	3.9817	3.2951	0.287	1.2352	1.6882	1.5994	0.4428	0.8587	1.2249	0.3245	0.9595	0.4944	4.5782
	790	22.5779	1.7218	0.7212	0.5808	0.7657	1.5687	0.3307	0.3184	1.315	0.6233	0.8702	1.209	5.1374
	791	0.7624	1.9168	0.4539	0.6666	1.1002	0.7614	0.4715	0.3966	0.6825	0.1895	0.6336	0.3556	1.3583
	792	23.4285	1.2326	0.975	0.2127	0.5502	1.0796	0.5053	0.4125	1.2407	0.7633	1.4533	1.3863	3.5771
	793	16.7035	5.5771	0.5337	0.3106	0.3108	0.9112	0.7932	2.2374	0.501	0.2791	2.0305	0.5066	5.9986
	794	12.3503	1.0154	0.5583	0.7202	0.2068	2.0416	0.3082	1.1814	0.7206	0.6447	1.5362	1.0221	6.0273
	795	1.8295	1.7341	0.3525	1.1335	0.1865	0.6465	0.2559	0.4419	1.1085	0.1879	0.2463	0.9387	3.554
	796	1.581	2.6489	0.2558	0.7217	0.9904	0.2417	0.8169	0.5614	0.3081	0.7037	0.8778	0.2772	1.1362
	797	0	0	0	0	0	0	0	0	0	0	0	0	0
	798	0	0	0	0	0	0	0	0	0	0	0	0	0
	799	0.6638	4.4914	0.3303	0.354	1.1349	0.2687	0.5006	1.2782	0.6665	0.1314	0.3046	0.1263	0.6534
	800	3.2036	2.4172	0.697	1.3825	1.0884	0.3144	0.4592	0.3232	0.4841	0.3367	0.5374	0.2497	1.8991
	801	1.5766	3.7866	1.3255	0.6447	1.1136	0.6939	0.5354	0.7022	0.8865	0.219	1.4244	1.4368	1.9494
	802	1.0857	2.9359	0.1119	0.2656	0.485	0.2207	0.3617	0.3479	0.2758	0.998	1.3006	0.2885	8.4046
	803	12.2982	3.222	0.9984	0.5719	2.6092	0.9275	2.1287	0.3399	0.2809	0.9013	1.1474	0.3523	7.0736
	804	9.7182	2.0648	0.3694	0.1721	0.6019	0.1813	0.7652	0.5998	0.2199	0.4383	0.8987	0.8555	10.0231
	805	4.4282	0.5024	0.2669	1.1976	1.0181	0.6025	0.2114	0.1896	0.4257	1.197	0.2865	0.7121	3.8606
	806	0	0	0	0	0	0	0	0	0	0	0	0	0
	807	9.915	5.8084	0.2666	0.4828	0.2283	0.5852	0.5414	0.6075	0.2213	0.148	1.2403	1.0724	1.4099
	808	7.7349	1.6254	1.1296	1.2221	1.0882	0.7149	0.479	0.8494	0.3702	1.1672	0.607	1.1743	2.1599
	809	8.2918	1.4025	0.5525	0.2722	0.515	0.7796	0.1829	0.314	0.4884	0.365	0.7976	0.2917	3.0204
	810	1.9187	0.4457	1.2912	0.3645	1.9781	0.2957	1.2862	0.8905	1.9842	1.1471	0.2899	0.8998	4.0605
	811	7.0115	1.5064	0.2078	0.1634	0.9377	1.6612	0.3303	0.6186	0.7357	0.1949	0.9958	0.264	9.982
	812	4.5937	3.8695	0.841	1.197	1.7303	0.3786	1.1537	2.0006	0.4763	1.3984	0.2158	1.6945	1.5473
	813	7.2855	1.8341	0.7635	0.2906	0.3771	1.5636	0.7441	0.169	0.5005	0.4767	0.3066	0.1326	4.8918
	814	4.5205	0.8096	0.347	1.2119	0.4247	0.9428	1.8282	0.383	0.7659	0.3409	0.8307	0.338	2.3719
	815	5.1117	0.766	2.3052	0.6379	0.4091	0.4576	1.6185	0.457	0.7968	0.3162	1.1282	1.3187	4.0302
	816	0.9417	0.7141	1.8844	2.106	0.5128	1.9332	0.451	0.9075	0.3973	2.5912	0.3385	1.0811	5.4009
	817	9.0551	0.4228	0.6981	0.3238	0.3267	0.6053	0.3558	0.8828	0.3431	0.884	0.2368	1.1487	6.1529
	818	3.8205	2.7987	1.481	0.2804	0.7953	0.2274	1.1696	0.2632	1.6912	0.5505	0.5824	1.2547	1.5771
	819	16.6105	1.1619	0.3607	1.6195	0.7457	1.4598	1.001	0.4758	1.576	0.4243	1.8681	1.2331	10.2338
	820	17.1312	0.2816	1.1318	0.8402	0.4687	0.8131	1.2358	0.3401	0.7839	0.2781	0.6812	0.7185	17.2261
	821	0.2137	1.1696	1.1145	0.1696	0.4233	1.2517	1.1499	0.4334	0.4476	0.7346	0.5616	0.3428	10.033
	822	2.8632	0.3625	0.9251	1.1788	0.4102	1.2146	1.3944	0.7083	0.3349	0.6299	0.7567	0.9362	5.2146
	823	3.8017	0.5329	1.2707	0.9022	0.6493	0.2753	1.0376	0.7993	0.3462	1.1743	0.7919	2.6937	6.3302
	824	1.7132	2.9309	1.0146	0.3184	0.941	0.9202	0.2366	1.4232	0.7464	0.8988	0.2759	0.6665	0.5302
	825	0.7168	0.8163	0.2099	0.263	0.4804	0.1485	0.221	0.3815	0.2823	0.237	0.6985	0.1845	0.8398
	826	4.5689	0.6935	0.3911	0.6386	0.396	0.9741	0.5323	0.3325	1.3687	1.1752	0.5272	0.1805	7.7984
	827	13.2844	1.1082	0.9127	0.4021	0.4158	0.8487	0.1744	0.433	0.4292	0.4961	0.4452	0.1794	0.3061
	828	11.7814	0.4125	1.2619	1.3505	0.4514	0.6235	0.7345	0.8466	1.3871	0.7994	1.6888	0.4603	5.0182
	829	2.4934	1.4316	0.199	1.275	1.3123	0.4789	0.984	0.8793	0.7494	0.4665	0.7472	1.6694	1.6885
	830	0.5849	0.725	0.6875	1.1862	0.7054	0.8653	1.855	0.5097	0.4971	0.2091	1.6548	1.5005	1.463
	831	8.4733	0.627	0.7953	0.2278	2.3579	2.0505	0.5537	0.7472	1.7505	1.5056	1.6105	0.5674	2.9388
	832	0.2195	1.8098	0.3735	0.2492	0.5799	0.3115	1.0393	2.0366	1.2899	0.325	1.164	0.8622	0.2498
	833	14.729	1.6497	0.3663	0.4535	0.3878	1.0092	0.3548	0.7402	0.8692	0.2966	0.4306	0.4244	12.1404
	834	8.8989	1.6246	1.0804	0.4393	2.9906	0.2382	1.0596	0.4595	0.1736	0.5695	1.2109	0.94	11.2913
	835	7.8281	0.9959	0.2421	0.2681	0.4279	0.9913	0.208	0.4069	0.2791	0.5687	1.1976	0.7991	8.072
	836	8.5543	0.4561	1.694	0.293	2.0319	1.2647	0.3765	0.1698	1.5031	1.6247	0.9268	1.0005	6.3307
	837	16.8737	2.4517	1.2001	0.9012	1.1809	0.3707	0.3006	0.6873	0.9192	0.4174	1.5802	0.5136	16.9644
	838	9.4269	2.6517	0.5145	0.7696	0.4778	0.3994	0.849	0.2494	0.2945	0.4801	0.2343	0.227	0.7344
	839	9.6548	1.1239	0.9966	0.3782	1.4412	1.81	0.2923	0.7718	0.7355	0.2097	0.8213	0.5632	5.0946
	840	6.9442	0.2999	0.653	1.1174	1.5216	0.3281	0.9833	0.3347	1.4756	2.2589	1.11	0.3984	0.3547
	841	4.3904	3.2585	0.7189	0.9081	1.3848	0.2883	0.5857	0.4906	0.3379	0.2652	0.7824	0.26	5.3399
	842	0	0	0	0	0	0	0	0	0	0	0	0	0
	843	8.0371	0.961	0.9374	0.857	0.2431	1.5732	0.2829	0.2741	0.2518	0.2167	0.2921	1.0095	8.1635
	844	18.8345	2.6967	0.8531	2.1435	0.5146	1.6953	0.4811	1.1531	0.792	0.7944	0.6836	1.1624	9.5034
	845	0.4716	0.5543	0.6045	0.9702	1.6707	0.3119	0.3962	0.5747	0.3426	0.5504	0.9171	1.097	4.8138
	846	5.1912	1.1396	0.8595	2.4871	0.6081	2.9705	0.7029	0.5292	0.5128	0.8273	0.3169	0.9021	3.223
	847	0.3455	0.586	0.2892	0.1735	0.6108	1.4677	0.5824	1.6909	0.5637	0.4784	0.9703	0.3588	5.0084
	848	0	0	0	0	0	0	0	0	0	0	0	0	0
	849	3.8548	0.219	1.0373	0.8698	0.2426	0.3267	0.7922	1.0479	2.0279	0.4272	2.4654	0.5372	2.6818
	850	10.5563	2.0638	0.7439	1.3374	0.4807	0.553	0.7703	0.6625	1.7134	0.5077	0.8936	1.3842	2.246
	851	2.3468	1.4031	0.7245	0.8413	0.7284	0.3159	0.1938	0.1987	0.8211	0.4612	0.6787	0.4618	2.0935
	852	6.6788	0.871	0.6089	0.5762	1.5736	1.1201	0.6316	0.375	0.438	0.868	0.595	0.5537	5.9313
	853	17.9451	0.9863	0.3795	0.2574	0.9967	0.461	0.4675	0.9933	0.3832	1.0994	1.3426	0.7266	10.137
	854	5.3446	2.3744	0.765	0.5949	1.1461	1.0009	1.5707	2.1899	2.4158	0.4198	0.5322	0.8869	2.8707
	855	0	0	0	0	0	0	0	0	0	0	0	0	0
	856	0	0	0	0	0	0	0	0	0	0	0	0	0
	857	6.2263	1.123	0.1147	0.6714	0.4649	1.5462	0.3483	2.0344	0.2258	0.387	0.4243	0.2673	3.0672
	858	11.4686	2.3109	0.6534	0.2018	1.421	0.6889	0.9003	0.4307	0.2301	2.4586	0.2885	0.7033	5.5035
	859	1.0927	2.2789	0.2945	0.2587	1.7968	1.3551	1.8406	0.3188	0.4326	0.8273	0.2645	0.6193	1.8582
	860	3.9414	1.2481	0.3014	0.2965	1.867	0.5116	1.3749	0.7527	0.4021	0.2652	1.165	0.906	1.41
	861	23.7293	1.2858	1.4769	0.6817	0.5789	1.3202	0.2431	0.2961	1.236	1.1249	0.218	0.4158	24.8599
	862	8.551	2.2074	1.2175	0.5251	0.3231	2.0221	0.5265	0.1956	0.25	0.7114	0.9997	0.4328	4.3725
	863	0	0	0	0	0	0	0	0	0	0	0	0	0
	864	6.5155	1.1088	1.086	0.6706	0.4662	0.6929	1.316	0.764	0.7996	1.1238	0.3353	0.4844	2.5403
	865	6.1132	0.8499	0.8668	1.0763	1.4906	0.2389	0.4908	0.4919	0.6504	1.9595	0.2858	1.7166	6.0637
	866	8.2299	1.0338	0.3189	0.2812	1.5661	0.2735	0.5939	0.1861	1.1976	0.4386	0.2007	0.9531	9.5747
	867	5.5509	1.0918	0.9423	0.9605	0.6626	0.6644	0.8514	1.1511	1.576	1.012	1.5015	0.7837	5.5016
	868	21.9504	0.204	0.8302	0.4471	0.8195	0.2963	0.8989	0.2848	1.0987	1.1233	1.2863	1.3995	13.4274
	869	3.7677	1.7029	0.3481	0.4958	0.4066	1.4555	0.5363	1.0013	2.12	1.0113	0.6549	0.3594	3.7304
	870	11.4708	0.7525	0.251	0.345	0.8273	0.2397	0.2667	0.3718	0.3212	0.3444	0.6624	0.2742	2.9513
	871	4.991	2.1861	1.672	0.2981	0.9562	1.4622	1.2588	1.0243	0.3299	1.0434	0.6611	0.146	4.6377
	872	5.8393	0.9178	2.3086	0.2572	0.7917	2.0423	0.2179	0.6141	2.0062	0.5597	1.5683	0.6617	4.8989
	873	2.8793	3.4324	0.6349	0.5496	0.3778	0.2041	0.3107	0.2684	0.7273	0.7607	1.1571	0.2469	3.3104
	874	0.5086	1.4823	1.2567	0.717	0.5533	1.3751	1.1484	0.3589	2.3868	0.7359	0.9187	1.0173	2.9381
	875	5.9081	6.2625	2.4036	0.7886	0.442	0.9378	0.9255	0.5507	0.7925	0.4185	1.5999	1.1865	3.478
	876	0	0	0	0	0	0	0	0	0	0	0	0	0
	877	1.965	0.5131	0.3287	1.3033	0.2893	1.68	0.2851	0.2218	0.4961	0.3055	0.3104	1.3905	2.9458
	878	19.5316	0.3208	0.2824	0.324	0.1746	0.2047	0.4354	0.9345	0.8953	0.7789	0.4545	0.9614	19.4422
	879	1.8499	0.2414	0.7114	0.718	0.3554	1.5212	0.7264	1.6515	0.622	0.1992	0.2337	0.3425	2.7879
	880	4.3079	0.3022	0.639	1.849	1.321	0.3832	0.6621	0.4808	0.2028	1.513	0.7758	1.0322	1.4695
	881	3.5237	0.6975	1.4406	0.8191	1.5944	0.3926	0.5678	0.8336	0.6744	0.4987	1.2095	0.3148	3.6083
	882	2.1722	0.9867	0.4987	1.2736	0.3412	0.3821	1.185	0.6215	0.7714	0.2481	1.5118	1.0209	1.9948
	883	6.9104	1.1472	0.9914	0.8198	0.3898	0.3275	0.4917	0.3041	1.4402	0.461	0.7277	0.8096	1.9116
	884	6.3534	2.546	1.578	0.5346	0.3063	0.3625	0.8945	1.1622	0.8181	0.7801	0.2637	0.2991	0.2858
	885	0.933	1.7482	1.0438	0.7375	0.3226	0.556	1.6966	0.4318	0.2264	0.6567	0.2559	0.3483	1.0207
	886	0.8569	0.8735	0.2143	0.6492	0.3496	1.0653	0.958	2.1242	0.1304	0.7547	0.4333	1.3774	0.9979
	887	4.4129	3.4223	0.799	0.8088	0.8481	0.8711	0.8524	1.4999	0.4702	0.8517	0.3871	0.6792	5.0317
	888	5.2977	1.065	0.3946	0.8816	1.9461	0.284	0.6314	0.4113	1.5999	0.4676	0.5369	2.381	6.9452
	889	3.0904	0.7839	0.9717	0.5922	0.4569	0.6807	1.1264	0.5405	0.7633	0.6996	0.8418	0.8768	4.4688
	890	0	0	0	0	0	0	0	0	0	0	0	0	0
	891	11.1551	0.4343	1.0113	0.4227	0.7029	0.4228	0.9558	0.4455	0.4591	1.0355	0.8478	0.9819	12.7193
	892	4.2085	1.0587	0.2965	0.2667	0.2906	0.4285	0.4393	0.4065	0.8842	0.5274	0.3701	0.7048	1.7472
	893	0	0	0	0	0	0	0	0	0	0	0	0	0
	894	5.2539	1.1207	0.617	0.2309	0.9961	1.1516	0.5152	0.8481	0.3337	0.4078	0.2824	0.2978	2.8603
	895	0	0	0	0	0	0	0	0	0	0	0	0	0
	896	6.9865	0.1882	0.6019	0.2041	0.3104	0.2843	0.8431	0.1792	0.147	0.2792	0.5964	0.2554	3.7315
	897	2.7958	1.8249	0.7263	0.1816	0.5161	0.9152	0.5401	0.4619	0.2661	1.5262	0.9169	0.2199	5.3838
	898	1.1342	0.4756	0.6313	1.132	1.0565	0.2519	0.5636	0.9089	0.3315	0.2489	1.9622	1.7725	2.2631
	899	8.6289	0.2436	1.4364	0.2446	0.2439	1.1552	1.3515	0.4148	0.2823	0.505	0.8456	0.535	0.7577
	900	16.2251	1.7545	1.3898	0.2771	0.4995	1.3976	0.5552	0.6223	0.2151	0.3707	1.2766	1.7795	12.9635
	901	10.4154	0.6545	0.361	0.3065	1.6684	0.2991	0.5015	1.1875	2.1771	0.3157	0.5891	0.2717	1.3396
	902	7.636	0.8687	0.3653	0.2503	1.1491	0.7413	0.434	0.3612	0.7175	0.2654	0.2752	1.0927	5.6513
	903	2.2474	0.6889	0.2695	0.2083	1.998	0.6453	0.7503	0.7203	0.8012	0.2554	1.1042	0.2717	5.7565
	904	4.3302	0.292	0.2914	0.7506	1.0984	0.3655	0.6795	0.5861	0.8026	0.5507	1.2394	0.8956	4.881
	905	19.8902	3.2054	0.7326	1.2881	0.2211	1.1552	0.4373	0.9461	2.0387	1.0427	0.2976	0.2777	13.5822
	906	0.3084	0.307	0.2364	0.2109	0.9886	0.7161	1.4919	0.5316	1.5323	0.3228	1.9885	0.3945	0.3041
	907	6.5905	0.4155	0.6831	1.0117	0.9599	0.153	0.2418	0.529	1.3589	1.189	0.4109	0.5205	4.1997
	908	14.5299	1.3398	0.2474	1.5877	1.2	0.2584	0.3305	0.1579	1.1847	0.408	0.5863	1.214	12.8904
	909	1.2337	0.9241	0.5537	1.5737	0.8394	0.2567	0.3461	0.3626	1.1805	0.3269	0.7636	0.2657	0.4349
	910	1.948	0.7849	1.1129	0.3624	0.2876	1.1473	0.2867	0.6868	0.4554	0.246	0.2247	1.1551	1.9423
	911	4.205	1.0345	0.1884	0.7219	0.212	0.7947	1.0065	1.3394	1.7116	0.4478	0.3434	1.1	3.7765
	912	0	0	0	0	0	0	0	0	0	0	0	0	0
	913	11.0339	1.5669	0.2799	0.8835	1.077	0.5627	1.3815	0.9717	0.2522	1.1755	0.3998	0.4906	6.2858
	914	16.482	0.5995	1.7244	0.3901	0.4548	0.4718	0.4487	1.3976	0.3554	0.8474	0.6984	0.6017	1.2384
	915	37.4024	1.5981	0.7446	0.9558	0.3145	0.4946	0.3903	1.1227	0.4261	0.5809	1.7436	0.266	14.1966
	916	2.1314	6.4054	1.3889	0.3967	1.7155	1.9061	0.4455	0.7747	0.2663	0.6934	0.2696	0.2296	0.7626
	917	0.6242	0.4622	0.4941	0.4389	1.288	0.3651	0.5198	0.9946	0.4027	1.1442	0.1817	0.8009	1.379
	918	5.3256	1.4306	0.3013	1.2847	1.0922	0.8244	0.6547	1.068	0.2414	1.1427	0.6002	0.4924	5.3009
	919	0.4299	2.5871	0.2746	0.5812	1.3617	1.0737	0.8427	0.526	0.5088	0.2338	1.1328	0.2836	0.1599
	920	6.5636	1.6566	0.6263	0.4733	0.4863	0.3776	1.4912	0.328	0.9767	0.4566	0.2918	0.5091	0.3192
	921	13.0498	0.7069	0.609	2.0924	0.7204	0.8538	0.5883	2.0861	0.331	0.3958	0.9285	1.5808	13.9272
	922	10.5788	2.6756	0.3965	0.4165	1.3735	0.3386	3.0148	0.5181	3.7566	0.8902	0.3263	0.8228	1.5121
	923	22.9299	1.5008	0.3435	0.5063	0.9952	0.2164	0.6132	1.2959	0.5393	1.249	0.2135	1.3129	3.0002
	924	10.368	15.158	1.1434	0.5115	2.0894	1.5332	1.8937	0.409	0.7675	1.3068	0.2514	0.2994	4.158
	925	10.7211	12.4742	0.3522	1.2904	0.2393	2.7658	0.6893	1.3673	0.3873	1.6239	1.2878	1.5038	9.1408
	926	5.6864	1.7778	1.3954	0.205	0.3079	0.5892	0.2333	0.3717	0.5123	1.1226	0.2622	0.234	0.2132
	927	5.3605	2.3142	0.4192	0.1989	0.3059	1.343	0.5507	0.6109	1.5042	0.5416	0.6647	0.7086	6.7896
	928	6.9736	2.348	1.5478	0.912	1.0591	0.3638	0.7655	0.3076	1.8794	0.5288	0.2617	0.379	6.7039
	929	18.3422	2.2255	1.0988	0.34	2.3751	1.8282	1.1427	0.4787	0.7276	0.5219	0.3013	1.322	2.578
	930	8.6858	2.6249	0.3743	0.4064	1.1418	0.6664	1.1229	1.2834	0.3885	0.2899	1.1425	1.6543	2.349
	931	20.7331	4.8116	0.3128	0.8619	0.5013	0.225	0.3015	3.5784	0.4011	0.3438	0.6525	0.9847	14.7047
	932	0	0	0	0	0	0	0	0	0	0	0	0	0
	933	12.5522	2.032	1.4107	0.4638	0.4958	1.0999	0.174	0.3483	0.422	0.692	0.7757	0.5734	7.8565
	934	27.9267	4.7893	0.5194	0.689	0.2866	0.9347	0.4791	2.1082	0.495	0.8046	1.2572	0.9306	29.5045
	935	5.0739	0.6402	0.5502	0.5095	1.2078	1.0337	0.8398	2.0927	0.6283	1.5197	0.4382	0.4545	2.8676
	936	4.2751	2.5798	0.7072	0.5854	0.2215	0.6675	0.3676	1.1237	0.6242	0.4886	0.8422	0.6561	10.1436
	937	13.8841	3.4871	0.4537	0.7	0.393	0.2438	0.7419	0.51	2.4012	0.543	0.2731	0.2387	12.7934
	938	1.3529	1.394	0.4381	0.2473	0.4232	0.4959	0.2299	0.7614	0.2478	0.4254	0.1754	0.7178	1.3205
	939	23.1786	3.8558	0.2999	0.3338	0.4793	2.0551	0.7096	1.4331	0.3289	0.3582	0.2065	0.8296	10.764
	940	6.6646	3.4484	0.3148	0.2773	1.9823	1.2972	0.4653	0.5645	0.3075	1.2389	0.2979	0.2065	9.033
	941	4.9841	1.4988	0.3764	0.6104	1.0864	0.6029	0.4593	0.3752	0.6313	0.5207	0.5082	0.3212	4.1987
	942	6.631	8.6355	0.657	0.3351	2.2046	1.5857	0.7818	1.2217	0.3156	0.2563	0.2616	1.3588	2.671
	943	2.671	1.0158	0.5385	0.8257	0.7306	0.4092	0.6449	0.3671	0.5074	0.331	0.3956	0.2541	9.1503
	944	4.828	0.2663	0.228	0.8954	1.2191	0.2884	1.5119	0.2039	0.4321	0.5486	0.1267	0.4495	2.7827
	945	0.3832	2.8097	1.163	0.8216	1.2916	0.9825	1.1359	1.5215	0.3795	0.3333	0.3988	0.6555	2.2306
	946	14.3583	0.7313	0.4437	0.3753	0.3394	0.8342	0.1468	0.2031	0.9664	0.8538	1.5067	1.6114	6.5311
	947	7.1385	0.4641	0.4296	0.3817	1.4247	0.2747	0.3886	0.4262	1.0362	0.7254	0.5297	0.2474	10.2189
	948	5.7409	0.799	0.599	2.1404	0.4966	0.3486	0.2638	0.9271	1.2763	0.3193	1.0506	1.0461	4.3856
	949	4.6521	0.3992	0.2935	0.7732	1.3492	1.0868	0.7488	1.6041	0.9599	0.3101	0.389	0.3517	2.3747
	950	1.2779	0.6512	0.6731	0.4992	0.5774	0.7715	1.5253	1.3866	1.0784	0.2108	0.2068	0.7663	1.3871
	951	4.3323	3.4556	0.2721	0.2301	0.2569	0.5321	1.0063	0.4027	0.4797	0.5117	2.2221	0.9659	3.4457
	952	3.8319	1.575	1.1208	2.4115	0.1295	0.8226	0.7898	1.5471	0.4187	0.2451	1.0102	2.1564	0.5552
	953	3.2668	0.7585	1.0139	0.3529	0.2266	1.2014	1.8858	0.2177	1.0964	0.2353	0.2202	0.8126	1.8558
	954	11.7945	2.1895	0.4385	0.2162	1.0174	0.515	0.2301	1.971	0.3004	0.3133	1.2252	1.3653	11.6975
	955	2.9823	1.5573	0.3177	0.3294	0.5319	1.5795	0.2552	1.0713	0.989	0.2783	0.7627	0.4814	1.3552
	956	0.3028	0.2642	0.8051	0.4531	0.4398	0.4738	0.5879	0.2867	0.2679	0.5184	1.3448	1.6611	3.1365
	957	9.1009	7.6675	1.17	0.1471	0.883	1.6793	0.2284	0.3801	0.7213	0.4684	1.3528	0.6606	12.3751
	958	3.0634	0.3212	0.3248	0.48	0.2711	1.1158	0.4751	1.2153	0.6007	0.883	1.2054	0.6475	1.9474
	959	3.0319	7.2343	0.4646	0.2682	0.4544	0.7366	1.1406	0.7889	1.3635	0.7223	1.7076	0.4367	4.0811
	960	1.6993	1.602	0.5755	0.3559	1.8779	0.2497	1.5059	0.2978	1.2371	0.3852	1.8016	0.3383	6.2045
	961	12.1639	5.91	1.4593	0.2159	1.0182	0.4105	0.2137	0.7112	0.4646	0.3994	0.2943	0.2595	8.9256
	962	1.2744	2.729	0.4933	0.2205	0.8174	0.3751	0.713	0.5441	0.1796	0.1355	1.2675	0.4883	0.3019
	963	13.5348	0.4342	1.474	1.1036	0.6772	0.2317	0.3403	1.5826	1.115	0.4477	1.3483	1.2204	8.7735
	964	6.6246	2.7259	0.9932	0.3526	0.8301	0.2523	0.5553	0.5	1.2437	0.2324	0.4915	0.2229	2.9794
	965	16.626	2.2879	0.441	1.0059	1.3347	0.3514	0.4411	1.3933	1.7853	1.5671	0.528	2.2639	26.8264
	966	3.727	4.634	0.691	0.2525	0.365	0.4325	0.9456	0.3353	0.663	0.4099	0.7886	0.3106	9.5276
	967	0.3141	1.7342	1.9956	1.9184	0.9068	0.3781	1.5902	0.3919	0.3755	1.266	0.2705	0.5751	6.3562
	968	3.3768	1.5674	1.1543	0.3721	1.0056	1.6251	0.9753	0.385	1.4437	0.2398	1.0905	1.2009	1.2916
	969	4.7286	1.57	0.3124	0.2356	0.4682	0.3881	0.9906	0.8571	0.7286	0.8471	0.3648	2.263	0.6403
	970	8.2115	0.3287	1.5754	0.9067	0.6002	0.9829	2.2101	2.263	0.3909	0.335	0.7427	0.7072	0.6969

## Sheet: Table S1
Supplementary Table 1: Modulation index
								Modulation index for			Modulation index for				Neuronal modulation index			Modulation index for			Modulation index for
	Session#	Reward modulation index		Session#	Pupil modulation index		Session#	Microsaccades towards stimulus location		Session#	Behaviioral d'			Unit#	Mean d'		Unit#	Mean-matched Fano factor			spike-count correlations
	1	0.6706		1	0.1119		1	-0.7242		1	0.3695			1	0.1455		1	-0.0077		pair#	0
	2	0.6848		2	0.1864		2	0.4327		2	0.2917			2	0.5		2	-0.0087		1	0.2037
	3	0.6535		3	0.1998		3	0.5651		3	0.2915			3	0.4025		3	-0.0057		2	-0.7539
	4	0.6907		4	0.1766		4	0.0517		4	0.2446			4	0.0416		4	-0.0054		3	-0.2925
	5	0.6617		5	0.1382		5	0.1919		5	0.1595			5	0.448		5	-0.0068		4	-0.2335
	6	0.7308		6	0.1346		6	-0.1156		6	0.2195			6	0.2912		6	-0.0368		5	0.3321
	7	0.6784		7	0.1525		7	-0.1057		7	0.298			7	0.1744		7	0.0019		6	0.1626
	8	0.5991		8	0.2586		8	-1		8	0.3253			8	0.1984		8	-0.0034		7	-0.1939
	9	0.7152		9	0.159		9	0.565		9	0.2431			9	0.3626		9	-0.0082		8	-0.2693
	10	0.6475		10	0.0762		10	-0.1215		10	0.231			10	0.2021		10	-0.0123		9	-0.169
	11	0.6415		11	0.104		11	-0.0773		11	0.2826			11	0.1442		11	-0.0023		10	-0.1805
	12	0.5192		12	0.0101		12	0.1219		12	0.3111			12	0.2169		12	-0.0335		11	-0.2248
	13	0.5377		13	0.0342		13	0.0647		13	0.2704			13	0.0893		13	-0.0189		12	0.6031
	14	0.5689		14	0.0549		14	-0.0394		14	0.2298			14	0.1017		14	-0.0109		13	0.2282
	15	0.5117		15	0.041		15	-0.0151		15	0.1837			15	0.1581		15	-0.0222		14	-0.267
	16	0.5485		16	0.0672		16	-0.0928		16	0.2496			16	0.2494		16	-0.0006		15	-0.1728
	17	0.5799		17	0.0675		17	0.0194		17	0.195			17	0.2646		17	-0.0205		16	-0.1416
	18	0.5475		18	0.1		18	-0.1663		18	0.2507			18	0.2852		18	-0.0119		17	0.0085
	19	0.5669		19	0.0813		19	-0.1218		19	0.1817			19	0.09		19	-0.0259		18	-0.1307
	20	0.5378		20	0.0326		20	-0.1432		20	0.2995			20	0.2166		20	-0.016		19	0.1918
	21	0.5369		21	0.1404		21	-0.1345		21	0.3461			21	-0.0311		21	-0.0182		20	-0.0906
	22	0.4813		22	0.0622		22	-0.0389		22	0.3607			22	0.2402		22	-0.0107		21	-0.1294
	23	0.5129		23	0.0735		23	-0.1433		23	0.2453			23	0.0225		23	-0.0048		22	0.2662
	24	0.5438		24	0.0405		24	-0.0762		24	0.2838			24	0.07		24	-0.0133		23	0.0147
														25	0.1527		25	-0.0138		24	0.0145
														26	0.2852		26	-0.0115		25	0.1817
														27	0.3372		27	0.0028		26	0.232
														28	0.2066		28	-0.0081		27	0.3276
														29	0.17		29	-0.0224		28	0
														30	0.2762		30	-0.0164		29	0.0293
														31	0.0455		31	0.0081		30	0.037
														32	0.0334		32	-0.0204		31	0.3943
														33	0.0232		33	-0.022		32	0.7971
														34	0.4644		34	-0.0153		33	-0.6105
														35	0.1072		35	-0.007		34	-0.1784
														36	0.0854		36	-0.0127		35	-0.301
														37	0.0886		37	-0.0112		36	-0.1798
														38	0.3393		38	-0.0211		37	-0.0691
														39	0.334		39	-0.0012		38	-0.0331
														40	0.3667		40	0.003		39	0
														41	0.1506		41	-0.0059		40	0.337
														42	0.241		42	-0.0114		41	-0.9227
														43	0.1268		43	-0.0107		42	-0.0355
														44	0.1661		44	-0.0318		43	-0.0287
														45	0.4698		45	-0.0114		44	0.3062
														46	0.1317		46	-0.0057		45	-0.2631
														47	0.1871		47	-0.0041		46	0.3832
														48	0.205		48	-0.0113		47	-0.1084
														49	0.3051		49	0.0012		48	0
														50	0.2622		50	-0.0192		49	-0.0816
														51	0.2864		51	-0.0142		50	-0.5331
														52	0.2489		52	-0.0117		51	0.5172
														53	0.2282		53	-0.0094		52	-0.669
														54	0.2554		54	0.0045		53	-0.1472
														55	0.1831		55	-0.022		54	-0.9185
														56	0.2068		56	-0.0191		55	-0.5849
														57	0.0978		57	0.0117		56	-0.3801
														58	0.1289		58	-0.0162		57	0.0625
[truncated: 4,940 more rows]

## Sheet: Figure S1
Supplementary Figure 1. Distribution of received rewards
[truncated: 44 more rows]

[truncated: 21 more sheets: Figure S2, Table S2, Figure S3, Figure S4, Figure S5 and Table S3, Figure S6, Figure S7, Figure S8, Figure S9, Table S4, Figure S10, Figure S11, S12, Figure S13, Figure S14, Figure S15, Figure S16, Figure S17, Figure S18, Figure S19, Figure S20, Figure S21, Figure S22 …]
